# Supplementary material for: A new polymorph of N-(prop-2-yn­yl)tricyclo­[3.3.1.13,7]decane-1-carbox­amide
Source: Acta Crystallogr Sect E Struct Rep Online. 2008 Jul 16;64(Pt 8):o1495. doi: 10.1107/S1600536808021466 (PMC2962125; doi:10.1107/S1600536808021466)
Supplement: Supplementary file 1 [file e-64-o1495-sup1.cif]

##############################################################################
###                                                                        ###
###        Electronic paper (Acta Crystallographica Section E)             ###
###                                                                        ###
##############################################################################
#                                                                            #
# This CIF contains the data in a paper accepted for publication in Acta     #
# Crystallographica Section E. It conforms to the requirements of Notes      #
# for Authors for Section E, and has been peer reviewed under the auspices   #
# of the IUCr Commission on Journals.                                        #
#                                                                            #
# Full details of the Crystallographic Information File format               #
# are given in the paper "The Crystallographic Information File (CIF):       #
# a New Standard Archive File for Crystallography" by S. R. Hall, F. H.      #
# Allen and I. D. Brown [Acta Cryst. (1991), A47, 655-685].                  #
#                                                                            #
# The current version of the core CIF dictionary is obtainable from          #
# ftp://ftp.iucr.org/pub/cif_core.dic. The current version number is 2.4.    #
#                                                                            #
# Software is freely available for graphical display of the structure(s) in  #
# this CIF.  For information consult the CIF home page http://www.iucr.org/  #
# cif/home.html                                                              #
#                                                                            #
# This file may be used for bona fide research purposes within the           #
# scientific community so long as proper attribution is given to the journal # 
# article from which it was obtained.                                        #
#                                                                            #
##############################################################################
                                             
data_I
_audit_creation_method     SHELXL-97
_chemical_name_systematic
;
<i>N</i>-(prop-2-ynyl)tricyclo[3.3.1.1^3,7^]decane-1-carboxamide
;
_chemical_name_common     ?
_chemical_formula_moiety     'C14 H19 N O'
_chemical_formula_sum     'C14 H19 N O'
_chemical_formula_iupac     'C14 H19 N O'
_chemical_formula_weight     217.30
_chemical_melting_point     ?
_symmetry_cell_setting     orthorhombic
_symmetry_space_group_name_H-M     'I b a 2'
_symmetry_space_group_name_HALL     'I 2 -2c'
loop_
    _symmetry_equiv_pos_as_xyz
    'x, y, z'
    '-x, -y, z'
    'x+1/2, -y+1/2, z'
    '-x+1/2, y+1/2, z'
    'x+1/2, y+1/2, z+1/2'
    '-x+1/2, -y+1/2, z+1/2'
    'x+1, -y+1, z+1/2'
    '-x+1, y+1, z+1/2'
_cell_length_a     9.862(2)
_cell_length_b     28.095(5)
_cell_length_c     8.664(3)
_cell_angle_alpha     90.00
_cell_angle_beta     90.00
_cell_angle_gamma     90.00
_cell_volume     2400.4(10)
_cell_formula_units_Z     8
_cell_measurement_reflns_used     32
_cell_measurement_theta_min     9
_cell_measurement_theta_max     13
_cell_measurement_temperature     293(2)
_exptl_crystal_description     plates
_exptl_crystal_colour     colourless
_exptl_crystal_size_max     0.9
_exptl_crystal_size_mid     0.4
_exptl_crystal_size_min     0.1
_exptl_crystal_density_diffrn     1.203
_exptl_crystal_density_meas     ?
_exptl_crystal_density_method     'not measured'
_exptl_crystal_F_000     944
_exptl_absorpt_coefficient_mu     0.075
_exptl_absorpt_correction_type     none
_exptl_absorpt_process_details     ?
_exptl_absorpt_correction_T_min     ?
_exptl_absorpt_correction_T_max     ?
_exptl_special_details
;
;
_diffrn_ambient_temperature     293(2)
_diffrn_radiation_type     MoK\a
_diffrn_radiation_wavelength     0.71073
_diffrn_radiation_source     'fine-focus sealed tube'
_diffrn_radiation_monochromator     graphite
_diffrn_measurement_device_type     'Nicolet P3'
_diffrn_measurement_method     'Wyckoff ccan'
_diffrn_detector_area_resol_mean     ?
_diffrn_reflns_number     13418
_diffrn_reflns_av_R_equivalents     0.0837
_diffrn_reflns_av_sigmaI/netI     0.0335
_diffrn_reflns_theta_min     2.19
_diffrn_reflns_theta_max     29.99
_diffrn_reflns_theta_full     29.99
_diffrn_measured_fraction_theta_max     0.998
_diffrn_measured_fraction_theta_full     0.998
_diffrn_reflns_limit_h_min     -13
_diffrn_reflns_limit_h_max     13
_diffrn_reflns_limit_k_min     -39
_diffrn_reflns_limit_k_max     39
_diffrn_reflns_limit_l_min     -12
_diffrn_reflns_limit_l_max     12
_diffrn_standards_number     3
_diffrn_standards_interval_count     50
_diffrn_standards_interval_time     ?
_diffrn_standards_decay_%     2
_refine_special_details
;
Refinement of <i>F</i>^2^ against ALL reflections. The weighted <i>R</i>-factor
<i>wR</i> and goodness of fit <i>S</i> are based on <i>F</i>^2^, conventional
<i>R</i>-factors <i>R</i> are based on <i>F</i>, with <i>F</i> set to zero for
negative <i>F</i>^2^. The threshold expression of <i>F</i>^2^ >
\s(<i>F</i>^2^) is used only for calculating <i>R</i>-factors(gt) <i>etc</i>.
and is not relevant to the choice of reflections for refinement.
<i>R</i>-factors based on <i>F</i>^2^ are statistically about twice as large
as those based on <i>F</i>, and <i>R</i>- factors based on ALL data will be
even larger.
;
_reflns_number_total     1853
_reflns_number_gt     1442
_reflns_threshold_expression     I>2\s(I)
_refine_ls_structure_factor_coef     Fsqd
_refine_ls_matrix_type     full
_refine_ls_R_factor_all     0.0845
_refine_ls_R_factor_gt     0.0611
_refine_ls_wR_factor_gt     0.1205
_refine_ls_wR_factor_ref     0.1303
_refine_ls_goodness_of_fit_ref     1.091
_refine_ls_restrained_S_all     1.091
_refine_ls_number_reflns     1853
_refine_ls_number_parameters     150
_refine_ls_number_restraints     1
_refine_ls_hydrogen_treatment     mixed
_refine_ls_weighting_scheme     calc
_refine_ls_weighting_details
         'calc w=1/[\s^2^(Fo^2^)+(0.0432P)^2^+1.5609P] where P=(Fo^2^+2Fc^2^)/3'
_atom_sites_solution_hydrogens     geom
_atom_sites_solution_primary     direct
_atom_sites_solution_secondary     difmap
_refine_ls_shift/su_max     0.000
_refine_ls_shift/su_mean     0.000
_refine_diff_density_max     0.210
_refine_diff_density_min     -0.139
_refine_ls_extinction_method     'SHELXL97 (Sheldrick, 2008)'
_refine_ls_extinction_coef     0.0008(7)
_refine_ls_extinction_expression
                                  'Fc^*^=kFc[1+0.001xFc^2^\l^3^/sin(2\q)]^-1/4^'
loop_
    _atom_type_symbol
    _atom_type_description
    _atom_type_scat_dispersion_real
    _atom_type_scat_dispersion_imag
    _atom_type_scat_source
    'C' 'C' 0.0033 0.0000
                         'International Tables Vol C Tables 4.2.6.8 and 6.1.1.4'
    'H' 'H' 0.0000 0.0000
                         'International Tables Vol C Tables 4.2.6.8 and 6.1.1.4'
    'N' 'N' 0.0061 0.0000
                         'International Tables Vol C Tables 4.2.6.8 and 6.1.1.4'
    'O' 'O' 0.0106 0.0000
                         'International Tables Vol C Tables 4.2.6.8 and 6.1.1.4'
_computing_data_collection     'P3/PC Software (Siemens, 1991)'
_computing_cell_refinement     'P3/PC Software (Siemens, 1991)'
_computing_data_reduction     'XDISK in SHELXTL-Plus  (Sheldrick, 2008)'
_computing_structure_solution     'SHELXS97 (Sheldrick, 2008)'
_computing_structure_refinement     'SHELXL97 (Sheldrick, 2008)'
_computing_molecular_graphics     'XP in SHELXTL-Plus  (Sheldrick, 2008)'
_computing_publication_material
                            'SHELXL97 (Sheldrick, 2008) and PLATON (Spek, 2003)'
loop_
    _atom_site_type_symbol
    _atom_site_label
    _atom_site_fract_x
    _atom_site_fract_y
    _atom_site_fract_z
    _atom_site_U_iso_or_equiv
    _atom_site_adp_type
    _atom_site_calc_flag
    _atom_site_refinement_flags
    _atom_site_occupancy
    _atom_site_disorder_assembly
    _atom_site_disorder_group
    O O1 0.1418(2) 0.17494(8) 0.6152(3) 0.0516(6) Uani d . 1 . .
    N N1 0.0006(3) 0.18653(8) 0.8136(3) 0.0417(5) Uani d . 1 . .
    H H1A -0.023(3) 0.1792(9) 0.906(4) 0.030(8) Uiso d . 1 . .
    C C1 0.1177(4) 0.29834(13) 0.8851(6) 0.0648(11) Uani d . 1 . .
    H H1 0.1746 0.3204 0.9322 0.078 Uiso calc R 1 . .
    C C2 0.0462(3) 0.27061(10) 0.8258(5) 0.0471(7) Uani d . 1 . .
    C C3 -0.0418(3) 0.23362(9) 0.7609(4) 0.0466(7) Uani d . 1 . .
    H H3A -0.1348 0.2394 0.7923 0.056 Uiso calc R 1 . .
    H H3B -0.0380 0.2349 0.6491 0.056 Uiso calc R 1 . .
    C C4 0.1019(3) 0.16321(9) 0.7436(3) 0.0362(6) Uani d . 1 . .
    C C5 0.1706(2) 0.12334(9) 0.8342(3) 0.0321(5) Uani d . 1 . .
    C C6 0.2719(3) 0.14739(9) 0.9446(4) 0.0408(7) Uani d . 1 . .
    H H6A 0.3346 0.1669 0.8858 0.049 Uiso calc R 1 . .
    H H6B 0.2233 0.1680 1.0155 0.049 Uiso calc R 1 . .
    C C7 0.3511(3) 0.10992(10) 1.0360(4) 0.0454(7) Uani d . 1 . .
    H H7 0.4157 0.1258 1.1049 0.055 Uiso calc R 1 . .
    C C8 0.2518(3) 0.08042(11) 1.1315(4) 0.0464(7) Uani d . 1 . .
    H H8A 0.3010 0.0570 1.1916 0.056 Uiso calc R 1 . .
    H H8B 0.2028 0.1009 1.2021 0.056 Uiso calc R 1 . .
    C C9 0.1523(3) 0.05549(9) 1.0236(4) 0.0441(7) Uani d . 1 . .
    H H9 0.0889 0.0363 1.0847 0.053 Uiso calc R 1 . .
    C C10 0.0723(3) 0.09276(9) 0.9302(4) 0.0413(6) Uani d . 1 . .
    H H10A 0.0087 0.0768 0.8622 0.050 Uiso calc R 1 . .
    H H10B 0.0213 0.1130 0.9999 0.050 Uiso calc R 1 . .
    C C11 0.2495(3) 0.09040(11) 0.7245(4) 0.0482(8) Uani d . 1 . .
    H H11A 0.1868 0.0748 0.6546 0.058 Uiso calc R 1 . .
    H H11B 0.3124 0.1091 0.6633 0.058 Uiso calc R 1 . .
    C C12 0.3275(3) 0.05301(11) 0.8169(4) 0.0524(8) Uani d . 1 . .
    H H12 0.3773 0.0323 0.7458 0.063 Uiso calc R 1 . .
    C C13 0.2292(3) 0.02307(10) 0.9121(5) 0.0527(8) Uani d . 1 . .
    H H13A 0.2788 -0.0009 0.9696 0.063 Uiso calc R 1 . .
    H H13B 0.1657 0.0070 0.8443 0.063 Uiso calc R 1 . .
    C C14 0.4276(3) 0.07773(12) 0.9248(5) 0.0538(8) Uani d . 1 . .
    H H14A 0.4784 0.0541 0.9824 0.065 Uiso calc R 1 . .
    H H14B 0.4913 0.0965 0.8649 0.065 Uiso calc R 1 . .
loop_
    _atom_site_aniso_label
    _atom_site_aniso_U_11
    _atom_site_aniso_U_22
    _atom_site_aniso_U_33
    _atom_site_aniso_U_12
    _atom_site_aniso_U_13
    _atom_site_aniso_U_23
    O1 0.0513(12) 0.0591(13) 0.0445(12) 0.0059(10) 0.0039(11) 0.0162(11)
    N1 0.0433(12) 0.0404(11) 0.0415(14) 0.0062(11) 0.0031(12) 0.0088(12)
    C1 0.0506(17) 0.0527(18) 0.091(3) 0.0030(16) -0.006(2) -0.008(2)
    C2 0.0398(14) 0.0402(14) 0.061(2) 0.0096(12) 0.0003(16) 0.0059(15)
    C3 0.0440(15) 0.0423(14) 0.0533(19) 0.0089(12) -0.0061(15) 0.0083(14)
    C4 0.0355(13) 0.0356(12) 0.0376(15) -0.0056(10) -0.0048(12) 0.0012(12)
    C5 0.0320(12) 0.0327(12) 0.0316(14) -0.0013(9) 0.0006(11) 0.0011(11)
    C6 0.0393(14) 0.0337(12) 0.0495(18) -0.0075(11) -0.0055(14) 0.0026(13)
    C7 0.0413(15) 0.0443(14) 0.0507(18) -0.0048(12) -0.0143(15) 0.0036(15)
    C8 0.0570(18) 0.0448(15) 0.0375(16) 0.0059(13) -0.0032(15) 0.0103(14)
    C9 0.0437(15) 0.0325(12) 0.056(2) -0.0045(11) 0.0028(14) 0.0126(14)
    C10 0.0340(12) 0.0351(12) 0.0550(18) -0.0039(10) 0.0027(14) 0.0066(14)
    C11 0.0561(18) 0.0492(17) 0.0393(18) 0.0108(14) 0.0026(15) -0.0028(13)
    C12 0.0593(19) 0.0477(16) 0.050(2) 0.0201(14) 0.0100(17) -0.0022(16)
    C13 0.0624(19) 0.0313(13) 0.065(2) 0.0051(13) -0.0091(19) -0.0010(15)
    C14 0.0365(14) 0.0611(18) 0.064(2) 0.0086(13) 0.0026(16) 0.0153(19)
_geom_special_details
;
All e.s.d.'s (except the e.s.d. in the dihedral angle between two l.s. planes)
are estimated using the full covariance matrix. The cell e.s.d.'s are taken
into account individually in the estimation of e.s.d.'s in distances, angles
and torsion angles; correlations between e.s.d.'s in cell parameters are only
used when they are defined by crystal symmetry. An approximate (isotropic)
treatment of cell e.s.d.'s is used for estimating e.s.d.'s involving l.s.
planes.
;
loop_
    _geom_bond_atom_site_label_1
    _geom_bond_atom_site_label_2
    _geom_bond_site_symmetry_2
    _geom_bond_distance
    _geom_bond_publ_flag
    O1 C4 . 1.225(4) ?
    N1 C4 . 1.340(4) ?
    N1 C3 . 1.461(3) ?
    N1 H1A . 0.86(3) ?
    C1 C2 . 1.170(5) ?
    C1 H1 . 0.9300 ?
    C2 C3 . 1.466(4) ?
    C3 H3A . 0.9700 ?
    C3 H3B . 0.9700 ?
    C4 C5 . 1.526(4) ?
    C5 C11 . 1.538(4) ?
    C5 C10 . 1.539(4) ?
    C5 C6 . 1.540(4) ?
    C6 C7 . 1.531(4) ?
    C6 H6A . 0.9700 ?
    C6 H6B . 0.9700 ?
    C7 C14 . 1.521(5) ?
    C7 C8 . 1.527(4) ?
    C7 H7 . 0.9800 ?
    C8 C9 . 1.525(4) ?
    C8 H8A . 0.9700 ?
    C8 H8B . 0.9700 ?
    C9 C13 . 1.529(5) ?
    C9 C10 . 1.541(4) ?
    C9 H9 . 0.9800 ?
    C10 H10A . 0.9700 ?
    C10 H10B . 0.9700 ?
    C11 C12 . 1.529(4) ?
    C11 H11A . 0.9700 ?
    C11 H11B . 0.9700 ?
    C12 C13 . 1.526(5) ?
    C12 C14 . 1.527(5) ?
    C12 H12 . 0.9800 ?
    C13 H13A . 0.9700 ?
    C13 H13B . 0.9700 ?
    C14 H14A . 0.9700 ?
    C14 H14B . 0.9700 ?
loop_
    _geom_angle_atom_site_label_1
    _geom_angle_atom_site_label_2
    _geom_angle_atom_site_label_3
    _geom_angle_site_symmetry_1
    _geom_angle_site_symmetry_3
    _geom_angle
    _geom_angle_publ_flag
    C4 N1 C3 . . 121.0(3) ?
    C4 N1 H1A . . 120.7(19) ?
    C3 N1 H1A . . 115.4(19) ?
    C2 C1 H1 . . 180.0 ?
    C1 C2 C3 . . 175.9(4) ?
    N1 C3 C2 . . 110.7(2) ?
    N1 C3 H3A . . 109.5 ?
    C2 C3 H3A . . 109.5 ?
    N1 C3 H3B . . 109.5 ?
    C2 C3 H3B . . 109.5 ?
    H3A C3 H3B . . 108.1 ?
    O1 C4 N1 . . 121.3(3) ?
    O1 C4 C5 . . 121.5(3) ?
    N1 C4 C5 . . 117.2(2) ?
    C4 C5 C11 . . 110.4(2) ?
    C4 C5 C10 . . 114.1(2) ?
    C11 C5 C10 . . 108.5(2) ?
    C4 C5 C6 . . 106.6(2) ?
    C11 C5 C6 . . 108.7(2) ?
    C10 C5 C6 . . 108.5(2) ?
    C7 C6 C5 . . 110.5(2) ?
    C7 C6 H6A . . 109.5 ?
    C5 C6 H6A . . 109.5 ?
    C7 C6 H6B . . 109.5 ?
    C5 C6 H6B . . 109.5 ?
    H6A C6 H6B . . 108.1 ?
    C14 C7 C8 . . 109.8(2) ?
    C14 C7 C6 . . 109.5(3) ?
    C8 C7 C6 . . 109.0(2) ?
    C14 C7 H7 . . 109.5 ?
    C8 C7 H7 . . 109.5 ?
    C6 C7 H7 . . 109.5 ?
    C9 C8 C7 . . 109.3(3) ?
    C9 C8 H8A . . 109.8 ?
    C7 C8 H8A . . 109.8 ?
    C9 C8 H8B . . 109.8 ?
    C7 C8 H8B . . 109.8 ?
    H8A C8 H8B . . 108.3 ?
    C8 C9 C13 . . 110.0(3) ?
    C8 C9 C10 . . 109.8(2) ?
    C13 C9 C10 . . 109.1(3) ?
    C8 C9 H9 . . 109.3 ?
    C13 C9 H9 . . 109.3 ?
    C10 C9 H9 . . 109.3 ?
    C5 C10 C9 . . 109.9(2) ?
    C5 C10 H10A . . 109.7 ?
    C9 C10 H10A . . 109.7 ?
    C5 C10 H10B . . 109.7 ?
    C9 C10 H10B . . 109.7 ?
    H10A C10 H10B . . 108.2 ?
    C12 C11 C5 . . 110.1(3) ?
    C12 C11 H11A . . 109.6 ?
    C5 C11 H11A . . 109.6 ?
    C12 C11 H11B . . 109.6 ?
    C5 C11 H11B . . 109.6 ?
    H11A C11 H11B . . 108.1 ?
    C13 C12 C11 . . 110.0(3) ?
    C13 C12 C14 . . 109.3(3) ?
    C11 C12 C14 . . 109.5(3) ?
    C13 C12 H12 . . 109.3 ?
    C11 C12 H12 . . 109.3 ?
    C14 C12 H12 . . 109.3 ?
    C12 C13 C9 . . 109.1(2) ?
    C12 C13 H13A . . 109.9 ?
    C9 C13 H13A . . 109.9 ?
    C12 C13 H13B . . 109.9 ?
    C9 C13 H13B . . 109.9 ?
    H13A C13 H13B . . 108.3 ?
    C7 C14 C12 . . 109.7(2) ?
    C7 C14 H14A . . 109.7 ?
    C12 C14 H14A . . 109.7 ?
    C7 C14 H14B . . 109.7 ?
    C12 C14 H14B . . 109.7 ?
    H14A C14 H14B . . 108.2 ?
loop_
    _geom_torsion_atom_site_label_1
    _geom_torsion_atom_site_label_2
    _geom_torsion_atom_site_label_3
    _geom_torsion_atom_site_label_4
    _geom_torsion_site_symmetry_1
    _geom_torsion_site_symmetry_2
    _geom_torsion_site_symmetry_3
    _geom_torsion_site_symmetry_4
    _geom_torsion
    _geom_torsion_publ_flag
    C4 N1 C3 C2 . . . . -82.6(4) ?
    C3 N1 C4 O1 . . . . -16.5(4) ?
    C3 N1 C4 C5 . . . . 160.2(3) ?
    O1 C4 C5 C11 . . . . -21.6(4) ?
    N1 C4 C5 C11 . . . . 161.8(3) ?
    O1 C4 C5 C10 . . . . -144.0(3) ?
    N1 C4 C5 C10 . . . . 39.4(3) ?
    O1 C4 C5 C6 . . . . 96.2(3) ?
    N1 C4 C5 C6 . . . . -80.4(3) ?
    C4 C5 C6 C7 . . . . -177.4(2) ?
    C11 C5 C6 C7 . . . . -58.4(3) ?
    C10 C5 C6 C7 . . . . 59.3(3) ?
    C5 C6 C7 C14 . . . . 59.4(3) ?
    C5 C6 C7 C8 . . . . -60.8(3) ?
    C14 C7 C8 C9 . . . . -59.3(3) ?
    C6 C7 C8 C9 . . . . 60.7(3) ?
    C7 C8 C9 C13 . . . . 59.5(3) ?
    C7 C8 C9 C10 . . . . -60.5(3) ?
    C4 C5 C10 C9 . . . . -176.9(2) ?
    C11 C5 C10 C9 . . . . 59.6(3) ?
    C6 C5 C10 C9 . . . . -58.3(3) ?
    C8 C9 C10 C5 . . . . 59.7(3) ?
    C13 C9 C10 C5 . . . . -60.9(3) ?
    C4 C5 C11 C12 . . . . 175.3(3) ?
    C10 C5 C11 C12 . . . . -59.0(3) ?
    C6 C5 C11 C12 . . . . 58.8(3) ?
    C5 C11 C12 C13 . . . . 60.0(4) ?
    C5 C11 C12 C14 . . . . -60.2(3) ?
    C11 C12 C13 C9 . . . . -60.3(4) ?
    C14 C12 C13 C9 . . . . 60.0(3) ?
    C8 C9 C13 C12 . . . . -60.1(3) ?
    C10 C9 C13 C12 . . . . 60.4(3) ?
    C8 C7 C14 C12 . . . . 59.9(3) ?
    C6 C7 C14 C12 . . . . -59.8(3) ?
    C13 C12 C14 C7 . . . . -60.2(3) ?
    C11 C12 C14 C7 . . . . 60.4(3) ?
    O1 C4 C3 C2 . . . . -87.7(3) ?
    C4 N1 C3 C2 . . . . -82.6(4) ?
    O1 C4 N1 H1A . . . . -176(2) ?
    H1A N1 C3 C2 . . . . 78(2) ?
    O1 C4 C5 C6 . . . . 96.2(3) ?
loop_
    _geom_hbond_atom_site_label_D
    _geom_hbond_atom_site_label_H
    _geom_hbond_atom_site_label_A
    _geom_hbond_site_symmetry_A
    _geom_hbond_distance_DH
    _geom_hbond_distance_HA
    _geom_hbond_distance_DA
    _geom_hbond_angle_DHA
    _geom_hbond_publ_flag
    N1 H1A O1 8_445 0.86(3) 2.16(4) 2.984(4) 161(3) yes
    C1 H1 O1 6_555 0.93 2.41 3.188(5) 141.1 yes
    C10 H10B O1 8_445 0.97 2.57 3.515(4) 164.3 yes
    C3 H3A X1 5_455 0.97 2.93 3.833 157 yes
    C3 H3B X1 8_444 0.97 2.93 3.813 151 yes
    C6 H6A X1 5_555 0.97 2.81 3.689 151 yes
data_global
_journal_date_recd_electronic     2008-06-23
_journal_date_accepted     2008-07-10
_journal_name_full     'Acta Crystallographica, Section E'
_journal_year     2008
_journal_volume     64
_journal_issue      8
_journal_page_first     o1495
_journal_page_last     o1495
_journal_paper_category     QO
_journal_coeditor_code     BT2731
_publ_contact_author
;
      Prof. Dr. A. Stephen K. Hashmi
      Organisch-Chemisches Institut
      Universit\"at Heidelberg
      Im Neuenheimer Feld 270
      D-69120 Heidelberg
      Germany
;
_publ_contact_author_email     hashmi@hashmi.de
_publ_contact_author_fax     '49 6221 54 4205'
_publ_contact_author_phone     '49 6221 54 8413'
_publ_section_title
;
A new polymorph of
<i>N</i>-(prop-2-ynyl)tricyclo[3.3.1.1^3,7^]decane-1-carboxamide
;
loop_
    _publ_author_name
    _publ_author_address
    'Frey, Wolfgang'
;     Institut f\"ur Organische Chemie
      Universit\"at Stuttgart
      Pfaffenwaldring 55
      70569 Stuttgart
      Germany
;
    'Schetter, Stefanie'
;     Institut f\"ur Organische Chemie
      Universit\"at Stuttgart
      Pfaffenwaldring 55
      70569 Stuttgart
      Germany
;
    'Rominger, Frank'
;     Organisch-Chemisches Institut
      Universit\"at Heidelberg
      Im Neuenheimer Feld 270
      D-69120 Heidelberg
      70569 Stuttgart
      Germany
;
    'Hashmi, A. Stephen K.'
;     Organisch-Chemisches Institut
      Universit\"at Heidelberg
      Im Neuenheimer Feld 270
      D-69120 Heidelberg
      70569 Stuttgart
      Germany
;
