# Supplementary material for: A new polymorph of N-(prop-2-yn­yl)tricyclo­[3.3.1.13,7]decane-1-carbox­amide
Source: Acta Crystallogr Sect E Struct Rep Online. 2008 Jul 16;64(Pt 8):o1495. doi: 10.1107/S1600536808021466 (PMC2962125; doi:10.1107/S1600536808021466)
Supplement: Supplementary file 2 [file e-64-o1495-Isup2.hkl]

# 
# h,k,l, Fc-squared, Fo-squared, sigma(Fo-squared) and status flag 
# 
data_I
_shelx_title ' s1483rm3 in Iba2' 
_shelx_refln_list_code          4 
_shelx_F_calc_maximum      182.98 
_exptl_crystal_F_000       944.00 
_reflns_d_resolution_high  0.7110 
 
loop_ 
 _symmetry_equiv_pos_as_xyz 
 'x, y, z' 
 '-x, -y, z' 
 'x+1/2, -y+1/2, z' 
 '-x+1/2, y+1/2, z' 
 'x+1/2, y+1/2, z+1/2' 
 '-x+1/2, -y+1/2, z+1/2' 
 'x+1, -y+1, z+1/2' 
 '-x+1, y+1, z+1/2' 
 
_cell_length_a     9.8618 
_cell_length_b    28.0950 
_cell_length_c     8.6635 
_cell_angle_alpha  90.000 
_cell_angle_beta   90.000 
_cell_angle_gamma  90.000 
 
_shelx_F_squared_multiplier     1.000 
 
loop_ 
 _refln_index_h 
 _refln_index_k 
 _refln_index_l 
 _refln_F_squared_calc 
 _refln_F_squared_meas 
 _refln_F_squared_sigma 
 _refln_observed_status 
   2   0   0     2901.56     3111.28     52.85 o 
   4   0   0        6.13        0.00      6.03 o 
   6   0   0       10.07       19.27     14.00 o 
   8   0   0      303.28      363.69     13.36 o 
  10   0   0      707.09      707.79     17.46 o 
  12   0   0      180.13      208.44     16.01 o 
   1   1   0     2002.42     2244.03     24.02 o 
   3   1   0        1.98       12.32      4.15 o 
   5   1   0       16.67       12.99      5.75 o 
   7   1   0      143.71      157.53      7.56 o 
   9   1   0        4.81        1.87      8.67 o 
  11   1   0       16.74       32.73     11.76 o 
  13   1   0        4.17       18.55     22.64 o 
   2   2   0    29261.79    28299.08    161.52 o 
   4   2   0      146.65      172.36      4.95 o 
   6   2   0      364.73      363.33      8.58 o 
   8   2   0      129.26      140.54     18.10 o 
  10   2   0       28.91       15.61      8.33 o 
  12   2   0      207.51      179.85     11.24 o 
   1   3   0     8706.33     9304.64     95.55 o 
   3   3   0      801.42      778.29     10.78 o 
   5   3   0       10.02        9.75      4.81 o 
   7   3   0      825.60      794.66     18.01 o 
   9   3   0       18.24       18.32      7.65 o 
  11   3   0      347.82      369.98     16.49 o 
  13   3   0        1.74       13.88     13.21 o 
   0   4   0    13975.09    12765.29    309.21 o 
   2   4   0     7289.64     7819.84     73.54 o 
   4   4   0      703.18      769.67     13.64 o 
   6   4   0       20.18       21.13      6.50 o 
   8   4   0       59.91       52.99      7.85 o 
  10   4   0        1.25       21.38     10.18 o 
  12   4   0      281.11      282.96     11.83 o 
   1   5   0     3449.40     3483.09     54.59 o 
   3   5   0      118.13      131.28      4.89 o 
   5   5   0      556.84      609.19      8.35 o 
   7   5   0      446.15      430.33      9.05 o 
   9   5   0      146.91      153.42      8.82 o 
  11   5   0       15.18       11.19      8.90 o 
  13   5   0       54.70       63.46     11.10 o 
   0   6   0     7122.29     6967.13    162.06 o 
   2   6   0     1026.78     1132.93     14.50 o 
   4   6   0     1234.20     1267.29     16.59 o 
   6   6   0      804.99      778.17     10.89 o 
   8   6   0     1078.51      974.36     13.28 o 
  10   6   0      757.43      756.68     16.20 o 
  12   6   0       23.40       26.11     13.34 o 
   1   7   0     1493.93     1666.54     24.43 o 
   3   7   0     1298.53     1370.52     22.80 o 
   5   7   0      818.04      829.12     11.70 o 
   7   7   0        7.95        5.49     12.45 o 
   9   7   0       31.52       34.71     10.94 o 
  11   7   0       52.80       74.09      9.30 o 
  13   7   0       42.17       16.87     11.17 o 
   0   8   0    10776.94    10669.08    113.23 o 
   2   8   0      325.68      385.96      6.78 o 
   4   8   0      709.48      699.96     12.10 o 
   6   8   0       85.19       67.77      6.91 o 
   8   8   0      629.82      589.38     14.99 o 
  10   8   0       64.81       70.99     16.56 o 
  12   8   0       73.36       81.27     10.45 o 
   1   9   0     3078.27     3284.84     66.18 o 
   3   9   0      523.78      545.71     12.78 o 
   5   9   0     1073.84     1101.27     14.95 o 
   7   9   0     1382.61     1384.54     16.54 o 
   9   9   0      154.52      128.19      8.96 o 
  11   9   0       61.48       62.39      9.36 o 
  13   9   0        0.06       29.96     10.54 o 
   0  10   0      454.34      523.12     30.28 o 
   2  10   0      432.64      434.39      8.02 o 
   4  10   0      233.16      269.97      7.17 o 
   6  10   0      132.44      137.07      7.59 o 
   8  10   0      122.16      129.17      8.35 o 
  10  10   0        0.70        6.09      8.39 o 
  12  10   0       30.72        6.97     10.17 o 
   1  11   0     3276.18     3597.07     38.48 o 
   3  11   0      204.20      237.11     11.47 o 
   5  11   0      230.63      226.12     13.86 o 
   7  11   0        7.15       29.40     15.41 o 
   9  11   0      151.68      125.45     17.41 o 
  11  11   0        4.63       30.58     12.09 o 
  13  11   0       13.55       15.81     12.35 o 
   0  12   0     5432.74     5343.08     82.12 o 
   2  12   0      115.30      138.98      8.29 o 
   4  12   0     1048.55     1071.42     13.18 o 
   6  12   0     2601.89     2695.68     30.45 o 
   8  12   0      134.83      138.50     13.17 o 
  10  12   0        9.16        0.00      8.47 o 
  12  12   0        4.61        0.00     11.33 o 
   1  13   0       72.51       84.17      5.00 o 
   3  13   0      938.19      977.48     15.86 o 
   5  13   0     1094.48     1125.47     31.45 o 
   7  13   0       69.65       70.79      7.93 o 
   9  13   0        6.75       17.70      8.74 o 
  11  13   0        1.75       20.74     16.82 o 
  13  13   0       68.40       81.09     11.55 o 
   0  14   0     1909.99     2051.14     33.30 o 
   2  14   0      490.25      506.93     10.09 o 
   4  14   0      345.40      308.41      7.99 o 
   6  14   0     1502.56     1482.85     18.40 o 
   8  14   0       70.65       69.69      8.32 o 
  10  14   0        0.59        0.00     10.58 o 
  12  14   0        3.82        1.02     10.64 o 
   1  15   0     1704.23     1813.16     38.36 o 
   3  15   0       74.58       80.74      6.31 o 
   5  15   0     1133.67     1125.50     14.89 o 
   7  15   0      352.32      328.73     11.99 o 
   9  15   0      142.42      109.00      9.30 o 
  11  15   0        0.01        0.00     10.58 o 
   0  16   0       11.83       49.99     10.70 o 
   2  16   0      303.00      299.12      7.22 o 
   4  16   0      545.63      557.87      9.47 o 
   6  16   0     4551.76     4421.08     83.52 o 
   8  16   0        0.60        0.00      7.96 o 
  10  16   0       10.04       16.25     10.22 o 
  12  16   0       29.39       11.29     10.97 o 
   1  17   0     1177.67     1188.91     14.92 o 
   3  17   0      259.30      242.49     10.68 o 
   5  17   0       16.79       16.11      7.44 o 
   7  17   0      327.46      333.61      9.84 o 
   9  17   0       45.35       36.92      9.99 o 
  11  17   0       12.33       39.52     11.63 o 
   0  18   0      103.74      102.31     14.23 o 
   2  18   0       96.13       99.33      7.46 o 
   4  18   0     3340.52     3202.17     38.47 o 
   6  18   0     1461.51     1408.88     22.71 o 
   8  18   0      150.67      149.73     13.11 o 
  10  18   0       54.20       57.46      9.79 o 
  12  18   0       10.38        0.00     10.78 o 
   1  19   0      542.77      541.76      9.35 o 
   3  19   0       97.01      102.99      7.79 o 
   5  19   0     1208.18     1138.42     14.44 o 
   7  19   0      214.14      206.78     15.41 o 
   9  19   0       17.65       20.28      8.76 o 
  11  19   0        1.52        0.00     13.14 o 
   0  20   0      438.41      446.58     13.77 o 
   2  20   0      125.78      111.34     11.43 o 
   4  20   0      105.32       95.83     12.85 o 
   6  20   0       12.22       29.33      8.84 o 
   8  20   0       44.48       51.82      8.80 o 
  10  20   0       30.53       15.65      9.79 o 
   1  21   0      129.48      116.37      7.88 o 
   3  21   0     1236.31     1179.08     20.28 o 
   5  21   0       98.59       81.53      8.33 o 
   7  21   0       43.43       57.32     11.56 o 
   9  21   0       91.10       77.80     10.02 o 
  11  21   0        7.77       29.83     10.64 o 
   0  22   0      411.61      426.30     13.36 o 
   2  22   0      498.03      470.56     10.01 o 
   4  22   0      607.34      605.52     11.01 o 
   6  22   0       12.68        0.00      8.25 o 
   8  22   0      119.44       86.83      9.55 o 
  10  22   0       52.21       40.00     14.24 o 
   1  23   0      144.65      138.24      8.33 o 
   3  23   0      544.81      521.65     22.44 o 
   5  23   0      122.81      106.08     17.29 o 
   7  23   0       73.02       62.21      8.93 o 
   9  23   0        9.60       22.85     14.45 o 
  11  23   0        1.44        1.24     10.94 o 
   0  24   0      160.70      160.97     12.04 o 
   2  24   0      149.51      141.57      8.53 o 
   4  24   0      543.47      512.60     11.69 o 
   6  24   0      129.99      120.91      9.15 o 
   8  24   0       10.69       28.94      9.17 o 
  10  24   0       44.19       31.14     10.63 o 
   1  25   0       56.29       61.70      8.11 o 
   3  25   0        1.98       10.44      7.76 o 
   5  25   0        9.36        5.81     12.84 o 
   7  25   0        6.12       10.73      8.87 o 
   9  25   0        3.06       16.80     11.50 o 
   0  26   0       13.32        1.90     17.18 o 
   2  26   0      323.44      318.77     13.04 o 
   4  26   0      292.92      278.44     10.91 o 
   6  26   0       10.90       25.78     10.74 o 
   8  26   0        1.84       36.29      9.43 o 
  10  26   0        0.15        0.00     10.54 o 
   1  27   0      248.23      240.55      9.60 o 
   3  27   0      312.78      321.64     10.23 o 
   5  27   0       64.37       50.58      8.87 o 
   7  27   0      164.93      182.25     10.69 o 
   9  27   0       27.94        7.11     18.61 o 
   0  28   0     1261.40     1202.33     21.00 o 
   2  28   0        2.69        7.89      9.23 o 
   4  28   0        4.32       14.34      8.43 o 
   6  28   0        5.43       49.97     10.97 o 
   8  28   0       49.41       41.99     11.33 o 
   1  29   0       56.30       76.78     13.73 o 
   3  29   0       26.36       23.31     12.65 o 
   5  29   0        8.61       10.99     15.54 o 
   7  29   0       22.02       20.10      9.95 o 
   9  29   0       12.05        5.58     11.20 o 
   0  30   0      102.73      100.57     13.02 o 
   2  30   0      434.83      417.14     11.49 o 
   4  30   0      160.54      152.19     18.38 o 
   6  30   0       50.28       60.18     12.45 o 
   8  30   0        9.26       18.06     16.03 o 
   1  31   0       75.26       78.48      9.53 o 
   3  31   0       44.12       49.96     18.46 o 
   5  31   0        4.63        0.00      9.61 o 
   7  31   0       30.12       35.49     11.73 o 
   0  32   0       41.44       67.32     13.01 o 
   2  32   0        4.44        9.68      9.39 o 
   4  32   0        5.87        1.72      9.32 o 
   6  32   0        4.56        4.13     10.17 o 
   8  32   0        0.29       38.22     17.18 o 
   1  33   0      197.08      236.70     17.42 o 
   3  33   0        6.73       21.19      9.35 o 
   5  33   0        3.02        0.00     12.09 o 
   7  33   0       10.16       21.30     10.74 o 
   0  34   0      321.40      298.50     16.72 o 
   2  34   0       69.84       76.91     10.37 o 
   4  34   0        6.75       16.78     10.19 o 
   6  34   0        1.08        0.00     12.45 o 
   1  35   0       54.85       81.23     17.73 o 
   3  35   0        4.92       53.60     15.28 o 
   5  35   0       23.24       22.50     15.38 o 
   0  36   0       23.86       29.76     14.47 o 
   2  36   0       50.82       77.87     10.69 o 
   4  36   0       33.08       38.41     10.94 o 
   1  37   0        2.00        0.00     21.81 o 
   0  38   0       33.38       30.46     15.66 o 
   2  38   0        0.80        0.00     17.22 o 
   1  39   0       19.20       17.25     15.47 o 
   2   1   1     7144.57     7698.78     90.83 o 
   4   1   1      699.23      766.26      6.95 o 
   6   1   1      961.83      970.62     10.01 o 
   8   1   1        1.96        1.62      7.86 o 
  10   1   1       32.20       34.88      7.03 o 
  12   1   1       50.23       68.94      7.15 o 
   1   2   1    33480.77    32917.56    429.39 o 
   3   2   1      180.67      164.09      3.48 o 
   5   2   1     1134.45     1121.62     16.00 o 
   7   2   1       31.12       32.33      4.97 o 
   9   2   1       59.97       81.19      6.42 o 
  11   2   1      383.97      353.07     10.86 o 
  13   2   1       36.06       37.84      7.89 o 
   2   3   1      474.18      507.69      6.39 o 
   4   3   1      169.29      175.78      3.85 o 
   6   3   1       70.03       51.03      4.50 o 
   8   3   1       11.51        8.25      7.62 o 
  10   3   1       35.16       35.12      7.50 o 
  12   3   1        0.89        0.00      8.79 o 
   1   4   1    23276.58    23767.09    303.42 o 
   3   4   1     7158.68     7583.70     54.01 o 
   5   4   1     1347.25     1409.44     14.13 o 
   7   4   1      331.30      349.67      8.11 o 
   9   4   1       71.59       63.70      5.80 o 
  11   4   1      181.77      178.15     11.07 o 
  13   4   1       12.38       20.68      7.49 o 
   2   5   1    13652.89    14214.87    104.70 o 
   4   5   1      359.76      395.54      4.42 o 
   6   5   1      515.70      544.56      7.36 o 
   8   5   1      147.46      145.84      5.89 o 
  10   5   1      279.13      259.96      7.23 o 
  12   5   1      121.71      111.44      8.92 o 
   1   6   1     1526.72     1664.43     20.07 o 
   3   6   1     2018.10     2125.58     37.60 o 
   5   6   1      508.36      527.80      7.20 o 
   7   6   1       33.14       24.18      5.60 o 
   9   6   1       30.23       33.84      5.69 o 
  11   6   1        0.22        9.69      6.45 o 
  13   6   1        3.84        9.21      7.64 o 
   2   7   1      477.05      454.22      6.05 o 
   4   7   1      562.33      624.83      6.01 o 
   6   7   1      326.82      345.45      5.81 o 
   8   7   1      112.06      118.32      7.81 o 
  10   7   1      244.65      229.62      7.58 o 
  12   7   1       10.13        0.00      8.39 o 
   1   8   1     5457.37     5812.02     68.59 o 
   3   8   1     4751.11     5040.46     57.92 o 
   5   8   1      111.55      155.88      8.92 o 
   7   8   1       21.85       21.32      6.25 o 
   9   8   1      104.81      117.42      6.06 o 
  11   8   1      146.25      154.54      7.24 o 
  13   8   1        3.29       10.46      7.94 o 
   2   9   1      493.86      561.18      6.37 o 
   4   9   1       81.84       96.13      3.91 o 
   6   9   1       50.91       38.51      6.25 o 
   8   9   1       92.38       82.82      5.76 o 
  10   9   1       71.35       65.86      6.96 o 
  12   9   1        1.83        0.00      8.22 o 
   1  10   1     1392.47     1458.18     16.58 o 
   3  10   1     7197.50     7643.65     92.82 o 
   5  10   1     1706.06     1728.79     23.06 o 
   7  10   1       18.95       21.35      5.57 o 
   9  10   1      103.45      122.56      6.28 o 
  11  10   1       17.57       13.36      6.67 o 
  13  10   1       20.31       53.77      8.48 o 
   2  11   1     1690.48     1856.23     16.27 o 
   4  11   1      214.14      246.39      7.37 o 
   6  11   1      334.54      333.37      7.68 o 
   8  11   1      444.97      430.64      7.29 o 
  10  11   1       21.54       29.37      6.27 o 
  12  11   1       19.37       47.20     10.69 o 
   1  12   1     1113.70     1203.80     16.44 o 
   3  12   1      188.09      219.53      4.36 o 
   5  12   1     1374.87     1374.75     16.65 o 
   7  12   1      158.14      178.55      7.87 o 
   9  12   1      153.29      118.59      6.90 o 
  11  12   1       10.74       11.23      6.60 o 
  13  12   1        9.67       22.25     10.74 o 
   2  13   1     1850.53     1895.43     20.72 o 
   4  13   1      273.11      282.88      5.53 o 
   6  13   1     1120.97     1046.83     10.11 o 
   8  13   1      594.32      573.15      7.97 o 
  10  13   1        8.32        0.00      9.42 o 
  12  13   1        9.68       17.42      7.26 o 
   1  14   1      201.36      165.95      4.09 o 
   3  14   1      101.73      104.93      5.87 o 
   5  14   1     1640.05     1563.12     21.74 o 
   7  14   1     2541.73     2473.74     21.65 o 
   9  14   1       88.20      107.89      7.13 o 
  11  14   1        7.18        2.32     11.04 o 
   2  15   1       96.54       95.50      4.27 o 
   4  15   1       59.61       79.78      4.90 o 
   6  15   1       98.91       88.62      5.77 o 
   8  15   1       45.78       50.45      5.93 o 
  10  15   1        5.71       13.00      9.98 o 
  12  15   1        7.24       19.65      8.67 o 
   1  16   1      399.32      389.40      6.76 o 
   3  16   1      205.75      193.19      5.17 o 
   5  16   1     2798.93     2713.91     30.45 o 
   7  16   1      380.53      352.35      9.22 o 
   9  16   1       26.51       33.54      8.15 o 
  11  16   1        3.65        0.00     10.24 o 
   2  17   1       24.34       16.70      4.47 o 
   4  17   1     1422.78     1385.89     13.17 o 
   6  17   1      149.07      137.34      8.66 o 
   8  17   1       64.85       65.08     12.02 o 
  10  17   1       49.76       63.68      6.72 o 
  12  17   1        3.87        7.90      9.03 o 
   1  18   1       35.68       39.74      5.74 o 
   3  18   1       50.37       54.60      5.07 o 
   5  18   1     1347.87     1314.74     12.94 o 
   7  18   1       14.83       13.80      7.62 o 
   9  18   1       36.81       32.23      6.77 o 
  11  18   1       11.83        1.39     10.00 o 
   2  19   1      613.63      600.92      7.44 o 
   4  19   1      410.55      391.04      6.73 o 
   6  19   1      333.64      317.10      6.87 o 
   8  19   1       10.08        6.95      6.40 o 
  10  19   1       25.20       25.41      6.98 o 
  12  19   1        0.84       40.44     10.19 o 
   1  20   1      109.02      113.38      5.32 o 
   3  20   1      324.00      341.12      6.50 o 
   5  20   1      411.92      414.08      7.13 o 
   7  20   1      109.21      108.31     10.74 o 
   9  20   1       97.05       90.47      6.96 o 
  11  20   1       30.00        3.28     11.37 o 
   2  21   1      124.17      112.76      5.63 o 
   4  21   1      189.53      199.83      7.30 o 
   6  21   1       89.86       86.82      6.10 o 
   8  21   1       57.81       84.30      9.62 o 
  10  21   1       16.03       36.56      9.27 o 
   1  22   1      275.56      249.54     11.11 o 
   3  22   1      529.65      516.91      7.49 o 
   5  22   1      260.43      252.66      6.58 o 
   7  22   1       48.60       60.58      6.16 o 
   9  22   1       52.34       64.35      6.87 o 
  11  22   1        1.87        7.95      8.93 o 
   2  23   1      437.66      418.20      7.07 o 
   4  23   1      381.39      367.48      7.03 o 
   6  23   1       21.37       24.42      6.03 o 
   8  23   1       17.42        4.88      8.22 o 
  10  23   1       36.62       38.66      7.47 o 
   1  24   1      259.62      241.20      9.54 o 
   3  24   1      108.40      113.06      5.92 o 
   5  24   1       13.99       29.29      7.21 o 
   7  24   1       28.44       40.03      6.17 o 
   9  24   1       66.92       67.64      7.33 o 
   2  25   1      249.06      211.69      6.44 o 
   4  25   1       44.45       41.53      7.04 o 
   6  25   1       14.92        6.61      8.20 o 
   8  25   1       33.66       33.62      6.85 o 
  10  25   1       11.63       13.27      7.59 o 
   1  26   1       90.90       90.35      5.93 o 
   3  26   1       75.99       68.80      6.95 o 
   5  26   1       28.92       25.50      6.08 o 
   7  26   1      106.81      117.51      7.00 o 
   9  26   1       70.80       55.92      7.53 o 
   2  27   1       78.09       73.17      6.06 o 
   4  27   1        9.15       11.68      6.69 o 
   6  27   1       20.16       28.02      6.39 o 
   8  27   1       37.91       31.45      7.27 o 
  10  27   1        0.68       23.11      7.86 o 
   1  28   1       99.80      102.50     11.05 o 
   3  28   1        4.50        9.74      6.02 o 
   5  28   1       34.41       18.05      6.24 o 
   7  28   1       42.86       43.45      8.39 o 
   9  28   1        8.09       29.31     11.13 o 
   2  29   1      558.99      550.28     10.82 o 
   4  29   1       27.52        3.33      8.83 o 
   6  29   1       20.74       19.61      6.73 o 
   8  29   1       65.32       52.41      9.55 o 
   1  30   1      241.05      217.93      7.15 o 
   3  30   1       43.37       56.47      8.52 o 
   5  30   1       29.22       49.18     10.36 o 
   7  30   1       14.50       38.19      7.34 o 
   2  31   1      125.19      128.44      6.88 o 
   4  31   1       15.03        9.50      6.44 o 
   6  31   1       53.00       67.43      7.43 o 
   8  31   1        4.18       11.43      7.58 o 
   1  32   1      349.34      382.18     10.08 o 
   3  32   1       58.94       71.15      8.33 o 
   5  32   1       14.66        0.00      7.01 o 
   7  32   1       22.47       36.00     11.02 o 
   2  33   1       28.94       31.49      8.14 o 
   4  33   1        2.58       16.11      6.98 o 
   6  33   1        9.68       18.02      8.30 o 
   1  34   1       77.60       66.86      7.12 o 
   3  34   1       69.73       77.76      7.41 o 
   5  34   1       11.16       40.86      9.18 o 
   2  35   1       27.45       39.10      7.25 o 
   4  35   1       55.57       73.52     11.83 o 
   6  35   1        4.91        9.77      7.84 o 
   1  36   1       14.08       17.57      9.10 o 
   3  36   1       57.57       68.20      7.99 o 
   5  36   1        2.75       18.56      7.65 o 
   2  37   1        4.32       33.99     12.03 o 
   4  37   1       48.60       40.34     10.58 o 
   1  38   1        5.18       13.46     12.00 o 
   3  38   1       98.68      110.70     11.93 o 
   2   0   2     8787.24     8748.86    199.22 o 
   4   0   2     2638.34     2677.38     65.02 o 
   6   0   2       89.67      101.75      9.49 o 
   8   0   2      520.24      496.26     10.38 o 
  10   0   2      180.22      171.71     15.28 o 
  12   0   2       15.01        0.00     11.76 o 
   1   1   2      422.82      385.32     10.57 o 
   3   1   2      916.52      926.74     14.27 o 
   5   1   2      340.35      305.90      4.76 o 
   7   1   2       15.32       31.10      5.06 o 
   9   1   2       68.96       73.19      5.92 o 
  11   1   2       16.14        0.00      6.80 o 
  13   1   2        3.40       19.54      9.16 o 
   0   2   2    12374.95    10762.36    146.54 o 
   2   2   2     9263.77     9222.18    125.98 o 
   4   2   2      562.42      578.06      9.62 o 
   6   2   2        2.02        0.40      4.49 o 
   8   2   2      140.37      125.49      6.83 o 
  10   2   2       24.89       14.53      6.82 o 
  12   2   2       18.83       28.68      7.24 o 
   1   3   2     6995.78     6595.71    121.04 o 
   3   3   2     4539.91     4548.57     69.75 o 
   5   3   2      605.65      612.96      7.32 o 
   7   3   2       89.79       87.14      5.32 o 
   9   3   2      249.30      229.98      6.59 o 
  11   3   2      289.48      274.31      7.87 o 
  13   3   2       21.31       19.07      8.50 o 
   0   4   2     5730.47     5292.17     60.01 o 
   2   4   2     4436.45     4567.33     78.89 o 
   4   4   2       20.09       34.53      4.86 o 
   6   4   2       49.50       63.97      5.83 o 
   8   4   2      347.12      335.50      6.83 o 
  10   4   2      198.69      199.63      8.59 o 
  12   4   2       92.62      114.03      7.60 o 
   1   5   2     3071.26     3112.17     39.26 o 
   3   5   2     6862.67     7252.68    100.57 o 
   5   5   2      959.34      973.21     17.00 o 
   7   5   2       86.50       85.36      5.38 o 
   9   5   2      254.64      239.05      9.74 o 
  11   5   2       67.27       58.37      7.90 o 
  13   5   2        6.98        0.00      7.52 o 
   0   6   2      343.34      322.89     10.01 o 
   2   6   2    13578.38    13697.79    165.14 o 
   4   6   2     8835.46     9348.33    107.32 o 
   6   6   2       60.34       70.20      4.89 o 
   8   6   2      636.74      613.69      7.83 o 
  10   6   2      214.33      210.96      7.12 o 
  12   6   2       67.80       55.05      7.26 o 
   1   7   2     2390.39     2591.76     46.68 o 
   3   7   2     4014.64     4330.79     38.63 o 
   5   7   2       61.74       67.98      4.32 o 
   7   7   2        3.40       16.55      8.06 o 
   9   7   2      187.08      154.94      7.17 o 
  11   7   2        1.37        0.00      6.46 o 
  13   7   2       11.72       11.28     13.46 o 
   0   8   2      379.03      426.77     13.18 o 
   2   8   2     5702.93     5858.38     90.88 o 
   4   8   2      501.41      558.60      5.54 o 
   6   8   2        4.55        9.36      5.70 o 
   8   8   2      218.24      219.91      7.06 o 
  10   8   2      321.68      306.59      7.60 o 
  12   8   2       14.56       19.28      8.11 o 
   1   9   2     1223.99     1303.07     21.44 o 
   3   9   2    12101.56    13026.77    110.04 o 
   5   9   2      282.81      327.67      5.53 o 
   7   9   2      684.06      649.65      9.23 o 
   9   9   2      572.47      537.67     12.36 o 
  11   9   2       38.60       47.22      7.75 o 
  13   9   2       58.82       80.23     15.09 o 
   0  10   2      303.01      318.88      5.71 o 
   2  10   2     4778.83     5192.56     65.99 o 
   4  10   2     1867.02     1988.81     21.80 o 
   6  10   2        9.18       15.25      4.98 o 
   8  10   2      282.97      260.40      9.56 o 
  10  10   2       76.62       65.59      6.43 o 
  12  10   2       15.00        7.93      8.03 o 
   1  11   2     1106.99     1186.01     22.18 o 
   3  11   2     2029.92     2138.44     22.48 o 
   5  11   2      419.56      424.34      6.21 o 
   7  11   2      415.95      410.62      7.53 o 
   9  11   2        9.80       25.77      8.12 o 
  11  11   2       26.33       30.57      6.79 o 
  13  11   2        6.38       11.98      7.85 o 
   0  12   2     2633.56     2711.94     53.11 o 
   2  12   2     3256.89     3490.75     47.16 o 
   4  12   2      105.73       93.08      4.61 o 
   6  12   2      172.88      167.62      5.79 o 
   8  12   2      652.99      611.90      8.08 o 
  10  12   2       17.60       10.59      6.83 o 
  12  12   2        4.30       10.15      7.54 o 
   1  13   2     1325.10     1401.20     19.27 o 
   3  13   2      146.81      116.75      4.42 o 
   5  13   2      524.32      556.03      9.36 o 
   7  13   2      508.88      498.30      9.12 o 
   9  13   2       52.59       51.31      8.05 o 
  11  13   2       10.07       10.55      6.89 o 
   0  14   2      886.45      880.03     14.35 o 
   2  14   2       29.56       31.04      5.33 o 
   4  14   2     1888.23     1915.99     17.61 o 
   6  14   2       35.73       26.21      5.49 o 
   8  14   2       16.28        6.28      5.76 o 
  10  14   2       91.67      121.56     10.05 o 
  12  14   2       14.30       13.43     10.12 o 
   1  15   2       56.90       58.64      4.13 o 
   3  15   2      141.41      170.69      5.11 o 
   5  15   2      283.91      285.71      6.18 o 
   7  15   2      293.28      264.27      7.71 o 
   9  15   2       27.28       39.44     10.38 o 
  11  15   2        1.48       12.44      8.47 o 
   0  16   2       23.26       27.05      6.55 o 
   2  16   2       89.38       87.52      6.24 o 
   4  16   2      179.94      196.88      6.58 o 
   6  16   2      619.38      569.11      7.60 o 
   8  16   2       67.54       64.09      6.17 o 
  10  16   2       49.92       71.84      9.71 o 
  12  16   2       38.36       44.64     10.26 o 
   1  17   2      212.43      227.79      7.15 o 
   3  17   2      299.96      290.80      9.43 o 
   5  17   2       29.06       16.08      6.45 o 
   7  17   2        0.42        0.00      5.59 o 
   9  17   2       50.18       56.21     11.09 o 
  11  17   2       43.89       64.73     14.67 o 
   0  18   2      864.78      843.16     25.73 o 
   2  18   2      162.27      172.88      5.42 o 
   4  18   2      140.87      141.03      6.37 o 
   6  18   2      494.17      462.44     10.51 o 
   8  18   2      290.07      296.13      8.94 o 
  10  18   2       76.09       77.60      9.69 o 
  12  18   2        4.04        7.71      7.66 o 
   1  19   2      399.69      374.80      8.10 o 
   3  19   2       64.40       61.55      7.54 o 
   5  19   2      529.51      493.15      7.39 o 
   7  19   2       61.01       61.03      7.53 o 
   9  19   2      159.64      161.50     10.00 o 
  11  19   2       25.04       33.07      9.70 o 
   0  20   2      580.47      564.46      9.87 o 
   2  20   2      173.45      158.62      5.73 o 
   4  20   2      138.97      140.10      6.00 o 
   6  20   2       18.28       22.18      5.62 o 
   8  20   2      151.52      144.27      8.64 o 
  10  20   2       44.11       34.70      7.38 o 
   1  21   2      147.34      129.00      5.85 o 
   3  21   2      764.09      693.60      9.56 o 
   5  21   2      553.61      523.61      8.24 o 
   7  21   2        5.50        4.73     11.05 o 
   9  21   2       88.53      104.90      9.20 o 
  11  21   2       55.90       49.34      9.28 o 
   0  22   2      512.29      486.95      9.97 o 
   2  22   2      598.08      555.45      8.69 o 
   4  22   2      455.79      439.57     10.87 o 
   6  22   2       66.89       75.54     10.04 o 
   8  22   2      139.63      145.61      9.85 o 
  10  22   2       60.98       65.95      7.70 o 
   1  23   2      107.20      110.88      5.84 o 
   3  23   2       22.31       17.60      5.55 o 
   5  23   2       26.47       30.63      5.79 o 
   7  23   2       21.95       36.62     10.57 o 
   9  23   2        0.07        0.00     11.00 o 
  11  23   2        8.66       46.86     17.88 o 
   0  24   2      419.34      388.87     10.09 o 
   2  24   2      883.13      810.26      8.60 o 
   4  24   2      758.08      700.47     12.18 o 
   6  24   2      136.36      131.48      6.67 o 
   8  24   2      158.20      190.30      8.95 o 
  10  24   2        4.25       10.38     12.10 o 
   1  25   2      301.45      293.15      7.45 o 
   3  25   2      336.95      329.42      7.18 o 
   5  25   2       68.07       62.29      6.53 o 
   7  25   2       63.49       83.75      6.79 o 
   9  25   2       90.72      108.09     11.31 o 
   0  26   2      233.10      239.51      9.35 o 
   2  26   2      354.26      328.88      9.56 o 
   4  26   2       18.12       30.63     10.30 o 
   6  26   2       63.43       60.91      6.54 o 
   8  26   2        9.56       17.51     16.48 o 
  10  26   2        3.48       11.04     12.24 o 
   1  27   2      120.87      112.35      6.44 o 
   3  27   2      118.17      111.56      6.33 o 
   5  27   2       92.13       87.92      9.44 o 
   7  27   2      353.38      331.92     13.19 o 
   9  27   2        8.48       16.74      7.73 o 
   0  28   2      945.69      955.81     22.49 o 
   2  28   2        9.71        0.00      5.86 o 
   4  28   2       85.65       94.97      6.76 o 
   6  28   2       59.13       53.36      8.62 o 
   8  28   2       23.75       33.35      7.54 o 
   1  29   2       65.91       74.68      6.34 o 
   3  29   2       69.44       51.07      6.91 o 
   5  29   2        4.13        0.00      6.42 o 
   7  29   2        7.87        1.07     10.09 o 
   9  29   2       30.97       39.65     12.02 o 
   0  30   2      140.46      146.09      9.58 o 
   2  30   2        7.70       16.93      6.07 o 
   4  30   2       15.63       25.10      8.57 o 
   6  30   2       51.14       70.29      9.54 o 
   8  30   2        2.73        2.77      7.61 o 
   1  31   2       20.67       14.23      6.29 o 
   3  31   2       31.23       29.40      7.71 o 
   5  31   2        5.08       24.18      9.73 o 
   7  31   2       14.24       20.56      7.43 o 
   0  32   2      101.58      102.87      9.70 o 
   2  32   2       52.80       47.52      6.72 o 
   4  32   2        4.85       10.44      6.82 o 
   6  32   2       39.10       41.23     10.22 o 
   1  33   2      123.61      131.36      9.43 o 
   3  33   2       17.38       39.94      7.10 o 
   5  33   2       93.74      112.38      7.87 o 
   7  33   2       14.40        0.00      9.94 o 
   0  34   2       39.17       46.50     13.07 o 
   2  34   2       10.65       46.99     11.10 o 
   4  34   2       24.69       28.68      8.95 o 
   6  34   2       19.31       25.42      7.81 o 
   1  35   2      112.72      112.32     10.14 o 
   3  35   2        4.03       33.98     10.15 o 
   5  35   2        7.30        0.00      7.75 o 
   0  36   2       80.22       83.70     11.10 o 
   2  36   2        1.07        0.00     14.96 o 
   4  36   2        0.32        0.00      8.14 o 
   1  37   2       20.25       12.04      7.64 o 
   3  37   2       46.86       52.73      7.95 o 
   0  38   2        7.07       45.85     22.50 o 
   2  38   2       29.84       24.04      7.79 o 
   2   1   3     1998.74     2041.44     27.17 o 
   4   1   3       91.50       88.74      4.67 o 
   6   1   3      277.45      275.53      7.67 o 
   8   1   3      428.08      415.37     10.40 o 
  10   1   3        5.52       19.56      6.03 o 
  12   1   3       10.12       11.01      7.17 o 
   1   2   3      774.63      726.39     16.52 o 
   3   2   3     1361.62     1345.32     20.65 o 
   5   2   3      304.26      291.06      5.19 o 
   7   2   3      359.42      331.99      8.68 o 
   9   2   3      221.87      223.29      7.18 o 
  11   2   3       28.63       18.53      6.55 o 
  13   2   3      133.66      123.15     11.53 o 
   2   3   3      490.95      474.18      7.49 o 
   4   3   3      585.36      618.32      6.60 o 
   6   3   3       65.59       59.31      5.05 o 
   8   3   3       11.89       27.73      5.49 o 
  10   3   3       31.53       29.10      6.16 o 
  12   3   3        1.21        0.00      7.10 o 
   1   4   3     3042.28     3135.54     40.60 o 
   3   4   3     3265.88     3209.70     56.52 o 
   5   4   3      404.44      348.30      7.73 o 
   7   4   3       98.46      127.55      7.62 o 
   9   4   3      651.10      644.14      9.98 o 
  11   4   3       28.38       15.84      6.66 o 
  13   4   3        0.89       24.68     11.03 o 
   2   5   3     1070.53     1160.37     21.60 o 
   4   5   3     2534.26     2738.33     34.59 o 
   6   5   3      439.88      398.62      6.31 o 
   8   5   3      302.59      275.00      6.63 o 
  10   5   3      145.73      132.33      6.76 o 
  12   5   3       23.24       38.76      9.52 o 
   1   6   3       63.67       74.12      3.19 o 
   3   6   3      894.68      938.21     16.27 o 
   5   6   3      204.76      215.69      5.39 o 
   7   6   3      134.45      135.44      6.53 o 
   9   6   3       36.82       30.47      7.71 o 
  11   6   3        9.93        7.79      6.57 o 
  13   6   3        0.21        0.00      7.77 o 
   2   7   3     5015.30     5311.63     90.18 o 
   4   7   3     2411.74     2519.20     36.22 o 
   6   7   3      102.24       98.12      8.52 o 
   8   7   3      526.78      498.56      9.87 o 
  10   7   3       63.64       60.72      6.42 o 
  12   7   3       10.26       11.02      8.25 o 
   1   8   3     2407.32     2429.60     30.74 o 
   3   8   3     8480.29     8810.27    148.35 o 
   5   8   3      106.63       92.09      4.96 o 
   7   8   3      462.58      424.69      9.58 o 
   9   8   3      549.67      475.82     11.51 o 
  11   8   3        3.37        4.35      8.05 o 
  13   8   3        6.72       25.25     13.24 o 
   2   9   3      487.85      500.50      8.46 o 
   4   9   3      188.74      199.00      5.82 o 
   6   9   3      277.92      299.74      6.19 o 
   8   9   3       41.41       37.94      7.82 o 
  10   9   3       10.86        3.02      6.23 o 
  12   9   3        9.17       18.16      7.36 o 
   1  10   3      596.42      603.87     11.84 o 
   3  10   3     2040.63     2131.63     24.44 o 
   5  10   3     1926.11     1940.79     32.03 o 
   7  10   3       68.99       59.94      9.73 o 
   9  10   3       91.62       83.37      9.17 o 
  11  10   3       41.57       51.59     10.35 o 
   2  11   3     5294.78     5759.60     95.17 o 
   4  11   3      950.13      989.35     13.07 o 
   6  11   3      237.30      240.02      8.42 o 
   8  11   3      556.14      509.67      7.84 o 
  10  11   3       15.10       10.86      7.97 o 
  12  11   3       12.66       18.05      7.62 o 
   1  12   3       81.19       94.16      4.01 o 
   3  12   3       15.05       10.93      4.90 o 
   5  12   3      671.11      659.97      7.29 o 
   7  12   3       50.56       75.22     10.17 o 
   9  12   3       26.86       31.10      8.00 o 
  11  12   3        5.55       18.32      7.08 o 
   2  13   3      610.78      608.65      7.44 o 
   4  13   3      293.41      334.33      6.03 o 
   6  13   3       88.24       78.13      5.62 o 
   8  13   3       48.42       26.14      8.47 o 
  10  13   3       12.11        0.00      6.42 o 
  12  13   3      119.57      123.10     12.77 o 
   1  14   3     1054.65      987.58     13.10 o 
   3  14   3      772.09      803.96     14.70 o 
   5  14   3      108.57      117.95      5.61 o 
   7  14   3      579.14      531.45      7.75 o 
   9  14   3       29.14       38.96      6.14 o 
  11  14   3       36.02       38.98     10.51 o 
   2  15   3      558.51      572.06      7.44 o 
   4  15   3       39.96       34.33      5.60 o 
   6  15   3       19.65       35.12      5.54 o 
   8  15   3        8.84       19.24      5.79 o 
  10  15   3        8.83        0.00      6.63 o 
  12  15   3       13.70        0.00      7.72 o 
   1  16   3      273.31      255.19      7.65 o 
   3  16   3      161.93      148.42      6.51 o 
   5  16   3       14.43       18.54      6.95 o 
   7  16   3       18.27       23.10      5.71 o 
   9  16   3      399.24      372.09      8.18 o 
  11  16   3       28.61       19.53      7.74 o 
   2  17   3       90.45       92.02      5.22 o 
   4  17   3      137.59      124.85      5.72 o 
   6  17   3       48.30       46.77      8.39 o 
   8  17   3       43.20       65.77      8.21 o 
  10  17   3       65.03       82.86     12.76 o 
  12  17   3       49.31       49.24     12.34 o 
   1  18   3      467.07      439.12      7.09 o 
   3  18   3      297.17      311.61      8.13 o 
   5  18   3       17.63        0.00      5.65 o 
   7  18   3       49.04       45.14      6.01 o 
   9  18   3       38.89       37.00      6.60 o 
  11  18   3       41.33       46.42      7.72 o 
   2  19   3       16.59       22.57      5.15 o 
   4  19   3      348.45      338.65      7.82 o 
   6  19   3      124.99      139.99      6.47 o 
   8  19   3       72.62       64.74      6.51 o 
  10  19   3      116.82      119.95      7.85 o 
   1  20   3       94.89      113.68      5.66 o 
   3  20   3     1050.38      997.26     13.55 o 
   5  20   3       84.71       87.46      5.80 o 
   7  20   3       70.28       78.66      6.35 o 
   9  20   3       23.11       37.33      6.85 o 
  11  20   3        0.11       21.76     15.03 o 
   2  21   3       37.26       47.96      9.67 o 
   4  21   3        5.22        0.00      5.85 o 
   6  21   3       55.53       58.45      7.14 o 
   8  21   3       54.59       42.92      9.53 o 
  10  21   3       53.15       54.86      7.99 o 
   1  22   3      381.00      348.24      6.81 o 
   3  22   3      132.36      129.05      7.58 o 
   5  22   3      456.91      446.76      7.75 o 
   7  22   3       25.70       11.21      6.76 o 
   9  22   3       39.12       38.30      8.58 o 
  11  22   3       30.37       41.14     11.10 o 
   2  23   3      455.05      415.01      9.15 o 
   4  23   3      600.97      568.32      9.68 o 
   6  23   3       88.42       97.40      6.42 o 
   8  23   3       81.88      112.68     12.28 o 
  10  23   3      103.74       97.65      9.59 o 
   1  24   3       16.45       23.73      5.54 o 
   3  24   3      229.24      219.30     11.82 o 
   5  24   3      133.59      131.83     11.65 o 
   7  24   3       20.25       14.20      6.37 o 
   9  24   3        7.83        0.00      8.94 o 
   2  25   3      276.83      252.72      6.88 o 
   4  25   3       10.03        9.31      5.87 o 
   6  25   3        9.26       15.39      8.14 o 
   8  25   3       59.58       74.46      8.52 o 
  10  25   3        7.72       18.39      7.81 o 
   1  26   3      481.80      481.85     13.29 o 
   3  26   3      129.55      133.47      6.99 o 
   5  26   3       47.81       54.34      6.72 o 
   7  26   3      221.73      204.19     10.61 o 
   9  26   3        0.25       21.79     15.11 o 
   2  27   3      114.77      121.55      9.14 o 
   4  27   3       10.75       16.33      9.33 o 
   6  27   3       19.36       19.41      6.49 o 
   8  27   3       50.81       59.97     10.47 o 
   1  28   3       35.00       37.64      6.49 o 
   3  28   3       38.34       41.14      8.67 o 
   5  28   3        4.96        0.00      6.47 o 
   7  28   3        9.21       19.17      7.28 o 
   9  28   3        8.93       16.65      7.87 o 
   2  29   3       12.30        9.46      6.15 o 
   4  29   3       40.81       39.32     10.17 o 
   6  29   3      182.74      194.32     11.02 o 
   8  29   3       29.84       41.61     10.95 o 
   1  30   3       25.70       15.97      7.21 o 
   3  30   3        3.80       30.13     10.71 o 
   5  30   3      128.00      125.86      8.13 o 
   7  30   3       21.16       23.49     13.74 o 
   2  31   3       42.63       43.04      6.60 o 
   4  31   3        5.93        6.37      7.55 o 
   6  31   3       21.38       11.93      7.38 o 
   1  32   3       49.72       51.75      9.33 o 
   3  32   3        3.33       31.75     15.50 o 
   5  32   3       23.00       34.28      9.08 o 
   7  32   3       44.62       32.19      7.94 o 
   2  33   3       72.37       80.43      7.74 o 
   4  33   3       44.82       56.03     10.02 o 
   6  33   3       11.54        0.00     10.70 o 
   1  34   3       11.23       22.29      7.15 o 
   3  34   3       70.34       88.38      8.03 o 
   5  34   3       54.73       67.75      8.41 o 
   2  35   3       49.29       53.53      7.78 o 
   4  35   3      162.11      162.64      8.73 o 
   1  36   3       28.45       17.65      9.27 o 
   3  36   3       23.54       57.68     15.80 o 
   2  37   3        0.54        0.00      9.45 o 
   1  38   3       87.04      110.02      9.01 o 
   0   0   4     1246.56     1206.07     90.86 o 
   2   0   4     2163.47     2127.00     57.93 o 
   4   0   4      886.20      825.77     10.69 o 
   6   0   4     5603.65     5472.02    138.51 o 
   8   0   4        0.18        0.00      7.62 o 
  10   0   4       33.11       41.02     10.91 o 
  12   0   4        6.97        0.00     10.25 o 
   1   1   4      119.61      117.13      3.59 o 
   3   1   4      157.50      154.77      4.86 o 
   5   1   4      160.13      161.98      9.55 o 
   7   1   4       40.75       50.60      6.57 o 
   9   1   4        9.61        0.00      7.37 o 
  11   1   4       12.60       21.11      7.53 o 
  13   1   4        4.38       15.22     11.68 o 
   0   2   4     2348.58     2355.83     99.64 o 
   2   2   4     1146.00     1237.74     24.31 o 
   4   2   4     2332.78     2259.86     38.54 o 
   6   2   4      648.48      607.67     13.07 o 
   8   2   4       52.73       58.20      5.86 o 
  10   2   4       11.95       21.32      7.71 o 
  12   2   4        2.31        0.00      7.19 o 
   1   3   4      577.88      606.35     14.86 o 
   3   3   4      648.97      698.04     11.71 o 
   5   3   4     1247.27     1236.72     19.37 o 
   7   3   4      416.41      355.49      7.93 o 
   9   3   4      315.95      290.84      7.25 o 
  11   3   4       22.13       23.73      6.63 o 
  13   3   4       52.00       41.36      8.24 o 
   0   4   4      797.03      668.08     16.14 o 
   2   4   4      560.02      588.94      8.96 o 
   4   4   4      468.51      465.02      9.89 o 
   6   4   4     1061.12     1036.87     12.03 o 
   8   4   4      177.43      153.71      6.19 o 
  10   4   4       21.52       43.68      9.55 o 
  12   4   4       14.61       18.25      7.93 o 
   1   5   4      868.55      861.65     18.34 o 
   3   5   4       72.60       90.36      6.32 o 
   5   5   4       99.47       94.85      5.14 o 
   7   5   4      241.54      253.12     12.86 o 
   9   5   4       45.76       41.25      7.15 o 
  11   5   4       10.63       20.64     10.39 o 
   0   6   4      615.40      589.30     15.94 o 
   2   6   4     1039.32     1096.99     14.60 o 
   4   6   4      260.34      213.13      5.18 o 
   6   6   4      766.41      749.96      7.85 o 
   8   6   4       33.62       25.74      5.65 o 
  10   6   4      188.98      168.27      7.23 o 
  12   6   4       88.39       99.42     13.57 o 
   1   7   4      577.50      560.69     11.79 o 
   3   7   4      673.59      713.92     12.21 o 
   5   7   4      194.53      207.19      6.82 o 
   7   7   4       70.93       72.43      5.63 o 
   9   7   4       78.53       66.15      6.29 o 
  11   7   4       67.39       78.96      9.97 o 
   0   8   4     1172.46     1053.24     27.44 o 
   2   8   4       48.99       50.59      5.27 o 
   4   8   4      508.87      483.35      7.06 o 
   6   8   4      156.84      163.25      5.90 o 
   8   8   4      327.73      314.76      8.76 o 
  10   8   4       88.23       90.03     12.75 o 
  12   8   4       16.09        0.00      9.75 o 
   1   9   4     1076.46     1034.97     21.83 o 
   3   9   4      864.75      922.52     15.61 o 
   5   9   4       38.98       33.55      5.96 o 
   7   9   4        1.65        2.58      5.66 o 
   9   9   4        4.28        0.00      6.02 o 
  11   9   4      117.07      134.87      8.81 o 
   0  10   4     1886.24     1660.96     40.20 o 
   2  10   4      133.79      166.69      6.68 o 
   4  10   4      432.02      405.42     10.87 o 
   6  10   4       88.49       71.35      5.65 o 
   8  10   4      215.27      200.74      6.67 o 
  10  10   4       47.63       45.75     13.66 o 
  12  10   4        2.23       21.18     13.48 o 
   1  11   4     1040.32     1008.41     20.62 o 
   3  11   4      649.64      674.72     11.46 o 
   5  11   4      119.06      111.19      5.54 o 
   7  11   4      224.76      237.49      6.46 o 
   9  11   4       84.79       77.16      6.41 o 
  11  11   4       78.85       94.84     11.17 o 
   0  12   4     2501.41     2284.01     51.29 o 
   2  12   4      188.02      140.54      6.11 o 
   4  12   4       23.39       22.57      5.24 o 
   6  12   4      112.27      130.38      8.69 o 
   8  12   4      169.20      137.57      9.31 o 
  10  12   4      115.42      135.58      8.46 o 
  12  12   4       92.84      110.71     16.89 o 
   1  13   4      794.13      820.40     12.79 o 
   3  13   4      480.49      493.87     10.34 o 
   5  13   4       60.72       59.52      5.51 o 
   7  13   4      119.99      120.12      6.15 o 
   9  13   4       20.22       24.80      9.94 o 
  11  13   4       39.01       35.10     12.46 o 
   0  14   4     1207.52     1150.97     21.85 o 
   2  14   4       22.48       29.53      4.83 o 
   4  14   4       65.69       71.70      5.71 o 
   6  14   4      125.72      109.34      6.80 o 
   8  14   4       31.73       30.19      6.04 o 
  10  14   4        6.48       12.74      7.48 o 
  12  14   4        9.23       16.17      8.30 o 
   1  15   4      868.12      864.29     15.38 o 
   3  15   4      406.28      387.67      9.47 o 
   5  15   4       84.08      125.62      9.04 o 
   7  15   4      139.52      147.28      9.30 o 
   9  15   4       14.71        5.56      8.80 o 
  11  15   4       22.80       20.82      7.53 o 
   0  16   4     3981.16     3794.57     84.59 o 
   2  16   4      143.06      121.78      7.00 o 
   4  16   4      186.02      187.73      6.85 o 
   6  16   4       47.32       39.20      6.16 o 
   8  16   4       29.65       34.28      6.31 o 
  10  16   4       11.94       32.49     10.29 o 
   1  17   4       43.19       38.78      6.94 o 
   3  17   4      361.31      342.29      8.12 o 
   5  17   4       24.78       21.17      5.44 o 
   7  17   4      113.60      131.39     13.91 o 
   9  17   4        7.55       25.09      7.16 o 
  11  17   4       34.43       33.92      8.43 o 
   0  18   4     3372.43     3216.80     96.24 o 
   2  18   4      491.73      484.09      8.26 o 
   4  18   4       88.60       74.57      7.33 o 
   6  18   4       82.83       84.30      6.07 o 
   8  18   4       88.73       75.21      7.24 o 
  10  18   4      144.45      156.33      8.10 o 
   1  19   4      392.18      371.28      7.62 o 
   3  19   4      409.04      376.60     10.61 o 
   5  19   4       40.30       33.01      5.54 o 
   7  19   4      105.40      126.70     10.76 o 
   9  19   4       42.36       49.46      7.09 o 
  11  19   4       78.91       99.69      8.41 o 
   0  20   4     1142.99     1023.54     19.68 o 
   2  20   4      475.93      451.64     12.89 o 
   4  20   4       27.63       18.13      7.41 o 
   6  20   4       20.00       16.65      6.13 o 
   8  20   4       20.11       17.65      6.56 o 
  10  20   4       80.44       81.93      9.58 o 
   1  21   4       43.04       39.58      5.76 o 
   3  21   4      118.85      126.03     10.03 o 
   5  21   4      246.38      210.34      6.78 o 
   7  21   4       77.59       66.62      6.56 o 
   9  21   4      248.60      241.56     11.35 o 
   0  22   4       42.71       35.45      7.93 o 
   2  22   4      126.92      132.78      7.13 o 
   4  22   4      276.20      257.36      6.90 o 
   6  22   4       39.20       40.66      6.52 o 
   8  22   4        3.43        0.00      6.78 o 
  10  22   4       24.65        8.16      7.76 o 
   1  23   4       92.46       99.74      5.93 o 
   3  23   4       77.65       81.95      7.90 o 
   5  23   4       22.72       20.63      6.06 o 
   7  23   4       69.63       80.18      8.95 o 
   9  23   4       22.96       11.80     11.40 o 
   0  24   4      175.92      158.85      9.07 o 
   2  24   4      624.16      596.98     11.84 o 
   4  24   4       11.67        6.37      6.62 o 
   6  24   4       47.93       42.75      6.51 o 
   8  24   4        4.91       19.74      7.06 o 
  10  24   4       43.01       46.45     11.45 o 
   1  25   4      120.84      113.97      6.35 o 
   3  25   4       25.78       28.44      8.70 o 
   5  25   4       50.90       48.55     10.13 o 
   7  25   4       43.05       49.13      9.22 o 
   9  25   4      109.93      127.89      9.92 o 
   0  26   4       96.80      110.02     15.64 o 
   2  26   4       92.27       91.05      6.33 o 
   4  26   4      108.54       97.44      6.62 o 
   6  26   4        9.68        0.23     10.72 o 
   8  26   4        4.37        6.04      9.51 o 
   1  27   4      123.81      137.29      6.69 o 
   3  27   4      130.43      112.27      6.71 o 
   5  27   4       46.47       75.95      7.99 o 
   7  27   4      130.74      146.64      8.75 o 
   9  27   4       55.83       53.97      8.07 o 
   0  28   4      120.52      114.59     22.08 o 
   2  28   4        6.26        0.00      6.11 o 
   4  28   4       10.43        4.73      6.51 o 
   6  28   4       91.33       99.89     10.58 o 
   8  28   4       41.57       56.91      8.03 o 
   1  29   4        4.39       11.33      7.64 o 
   3  29   4       34.82       25.42     12.87 o 
   5  29   4       22.41        3.77     12.20 o 
   7  29   4       67.25       86.85      8.06 o 
   0  30   4       27.55       42.95      9.26 o 
   2  30   4       13.69       20.14      6.51 o 
   4  30   4       35.92       31.84      7.07 o 
   6  30   4      117.77      144.63     11.90 o 
   1  31   4       46.21       51.25      6.85 o 
   3  31   4       46.70       53.54      7.15 o 
   5  31   4       58.39       58.31      8.56 o 
   7  31   4       58.83       75.29      9.52 o 
   0  32   4        7.68        4.35     14.35 o 
   2  32   4       36.21       46.14      7.02 o 
   4  32   4        2.01       19.87      9.33 o 
   6  32   4       65.09       52.58     10.41 o 
   1  33   4       48.49       73.15      8.56 o 
   3  33   4       15.13       25.46      7.83 o 
   5  33   4       70.77       74.52     10.64 o 
   0  34   4        6.81        1.03     10.32 o 
   2  34   4       10.01       32.25      8.89 o 
   4  34   4      122.20      136.68      8.58 o 
   1  35   4       33.19       36.48      7.73 o 
   3  35   4       17.54        0.37      7.75 o 
   0  36   4       12.91       28.45     18.66 o 
   2  36   4        1.17       12.53      9.33 o 
   1  37   4       17.57       11.20     10.27 o 
   2   1   5      360.68      379.00      7.30 o 
   4   1   5       51.79       47.18      4.94 o 
   6   1   5      349.27      350.71      7.50 o 
   8   1   5      205.45      181.99      6.61 o 
  10   1   5       30.39       23.07      8.13 o 
  12   1   5       23.85       21.29     10.41 o 
   1   2   5      208.58      227.70      6.27 o 
   3   2   5      187.65      185.71      5.11 o 
   5   2   5     5333.54     5086.94     90.39 o 
   7   2   5     1351.43     1274.40     18.59 o 
   9   2   5       88.53       95.81      7.27 o 
  11   2   5       10.47        0.87      7.89 o 
   2   3   5      191.90      183.13      4.78 o 
   4   3   5      331.28      324.86      6.93 o 
   6   3   5       56.20       56.38      5.50 o 
   8   3   5       57.77       55.35      6.04 o 
  10   3   5       15.93        9.51      6.49 o 
  12   3   5        2.05        8.00      7.64 o 
   1   4   5      595.37      535.73     10.64 o 
   3   4   5      114.60      101.36      5.46 o 
   5   4   5      940.27      856.73     20.10 o 
   7   4   5      421.04      412.31     12.95 o 
   9   4   5       12.24       13.05      5.96 o 
  11   4   5       41.83       74.37      7.44 o 
   2   5   5      555.96      526.75     10.66 o 
   4   5   5     1391.66     1378.27     17.64 o 
   6   5   5       27.52       22.19      5.91 o 
   8   5   5       21.53       44.08      8.17 o 
  10   5   5        0.02        0.00      6.45 o 
  12   5   5       10.94       15.27      9.52 o 
   1   6   5       83.42       85.65      6.32 o 
   3   6   5       42.96       49.30      4.79 o 
   5   6   5      385.16      369.70      7.47 o 
   7   6   5       33.65       36.52      5.64 o 
   9   6   5        1.80        5.50      6.04 o 
  11   6   5        4.81        0.00     11.49 o 
   2   7   5      122.66      132.83      4.93 o 
   4   7   5       71.17       89.34      5.27 o 
   6   7   5      445.78      438.24     19.77 o 
   8   7   5       82.04       67.59      7.32 o 
  10   7   5        3.36        3.07      8.71 o 
  12   7   5       88.55       84.21      8.69 o 
   1   8   5      344.98      334.64      6.39 o 
   3   8   5       74.33       96.18      5.15 o 
   5   8   5      269.20      258.84      7.10 o 
   7   8   5       45.43       58.87      5.82 o 
   9   8   5        2.59        8.73      6.16 o 
  11   8   5      161.67      172.78      8.21 o 
   2   9   5        2.86        0.00      4.73 o 
   4   9   5        6.45        2.95      5.11 o 
   6   9   5      165.21      153.71      7.52 o 
   8   9   5        7.31        5.85      7.81 o 
  10   9   5        2.66        5.93      6.75 o 
  12   9   5        4.64        5.75      8.89 o 
   1  10   5      507.49      483.33     12.63 o 
   3  10   5       48.98       66.89      5.19 o 
   5  10   5      148.11      164.37      8.65 o 
   7  10   5       46.05       48.49      5.78 o 
   9  10   5       66.14       75.63      6.60 o 
  11  10   5       46.28       35.99      7.65 o 
   2  11   5      293.18      307.76      6.17 o 
   4  11   5       13.68       21.76      6.48 o 
   6  11   5      155.13      181.84      6.22 o 
   8  11   5       36.46       28.00      6.15 o 
  10  11   5       44.86       35.89      8.53 o 
  12  11   5      105.43      126.49     15.46 o 
   1  12   5       91.15       96.73      5.23 o 
   3  12   5      440.19      410.38      6.66 o 
   5  12   5        8.99        1.66      5.59 o 
   7  12   5       14.50       24.87      6.32 o 
   9  12   5       13.47       38.56      7.14 o 
  11  12   5       10.28       14.89      9.16 o 
   2  13   5      464.39      436.11      7.09 o 
   4  13   5       53.14       66.42      5.66 o 
   6  13   5       64.72       53.62      5.76 o 
   8  13   5       46.77       50.19      6.35 o 
  10  13   5       12.34       21.27      8.44 o 
   1  14   5     3992.96     3670.68     65.22 o 
   3  14   5        5.03       10.26      5.27 o 
   5  14   5      113.55      119.74      6.54 o 
   7  14   5       32.09       43.83      6.91 o 
   9  14   5       16.18        0.00      6.61 o 
  11  14   5      135.68      137.58      8.56 o 
   2  15   5      103.74       97.76      6.69 o 
   4  15   5       32.84       50.33      7.87 o 
   6  15   5       88.61      107.84      9.17 o 
   8  15   5       12.05       12.71      6.23 o 
  10  15   5        7.24        7.72      7.26 o 
   1  16   5     2276.69     2121.34     29.70 o 
   3  16   5      224.63      228.62      6.32 o 
   5  16   5       49.85       38.07      6.69 o 
   7  16   5        7.44        3.75      6.04 o 
   9  16   5       77.15       84.25      7.16 o 
  11  16   5       96.50      127.05      8.43 o 
   2  17   5      533.52      504.97     11.70 o 
   4  17   5       11.47       15.32      5.90 o 
   6  17   5       73.08       56.14      7.97 o 
   8  17   5        0.97        0.00      9.23 o 
  10  17   5       50.61       98.71     13.38 o 
   1  18   5      544.99      501.65     11.17 o 
   3  18   5       23.68       20.62      5.94 o 
   5  18   5       82.84       61.93      7.35 o 
   7  18   5        0.43        4.41      6.09 o 
   9  18   5        9.33       13.92      7.03 o 
   2  19   5      346.57      351.82      9.03 o 
   4  19   5       53.39       47.80      5.83 o 
   6  19   5       24.48       33.85      6.22 o 
   8  19   5      108.40      125.27     10.22 o 
  10  19   5       80.86       97.34      8.13 o 
   1  20   5      534.50      518.68     17.88 o 
   3  20   5      122.04       83.37      9.20 o 
   5  20   5       13.75       20.15      6.98 o 
   7  20   5        3.47        9.52      6.71 o 
   9  20   5       41.36       31.83      8.41 o 
   2  21   5      442.81      412.21      8.59 o 
   4  21   5       19.89       27.53      5.97 o 
   6  21   5       12.99       20.62      6.28 o 
   8  21   5       68.49       79.69      7.42 o 
  10  21   5        8.96       11.68     10.63 o 
   1  22   5       42.04       44.25      6.09 o 
   3  22   5       71.31       70.24      6.12 o 
   5  22   5        4.55        6.88      7.12 o 
   7  22   5       18.79        4.24      6.74 o 
   9  22   5        7.94       29.38      7.58 o 
   2  23   5       28.77       26.56     10.11 o 
   4  23   5        9.92       13.70      6.24 o 
   6  23   5       17.09       22.90     10.04 o 
   8  23   5        1.60       13.91      7.21 o 
   1  24   5      101.44       92.22      7.74 o 
   3  24   5        0.63        0.71      7.92 o 
   5  24   5       85.99       82.81     11.96 o 
   7  24   5       39.98       35.64      7.24 o 
   9  24   5        5.21       18.17      8.70 o 
   2  25   5       16.19       10.56      6.19 o 
   4  25   5      249.46      215.78      7.48 o 
   6  25   5      138.34      158.46     11.39 o 
   8  25   5       45.06       32.73     10.75 o 
   1  26   5       31.65       37.27      7.90 o 
   3  26   5       81.62       98.34     10.91 o 
   5  26   5       25.78       46.06      8.30 o 
   7  26   5      122.97      105.25     10.11 o 
   2  27   5       11.99       24.47     10.51 o 
   4  27   5       20.91       40.27      9.28 o 
   6  27   5       80.09       84.30      9.10 o 
   8  27   5       32.97       43.47      9.46 o 
   1  28   5        7.55       11.42      7.12 o 
   3  28   5       46.11       54.79      8.19 o 
   5  28   5       40.73       71.39      7.42 o 
   7  28   5       10.28       17.93     13.79 o 
   2  29   5       14.57        6.91      6.78 o 
   4  29   5       21.78       50.22      7.36 o 
   6  29   5        1.57        6.22      7.51 o 
   1  30   5       10.20       15.52      6.86 o 
   3  30   5       26.86       43.69      7.27 o 
   5  30   5       39.03       54.15      8.55 o 
   7  30   5       43.83       35.27      8.29 o 
   2  31   5        7.15        0.00      7.10 o 
   4  31   5       73.87       73.07      7.97 o 
   6  31   5       33.81       42.13      8.74 o 
   1  32   5        1.30       11.67      9.25 o 
   3  32   5      162.35      158.23     13.81 o 
   5  32   5      146.39      154.98     15.67 o 
   2  33   5       16.15       22.37      7.59 o 
   4  33   5       36.84       53.38      8.22 o 
   1  34   5        7.57       20.48     16.61 o 
   3  34   5       20.78       37.10     14.23 o 
   2  35   5       52.84       56.89     13.67 o 
   0   0   6      967.30      982.21     49.06 o 
   2   0   6       77.57      102.47     10.91 o 
   4   0   6      386.10      391.57     14.42 o 
   6   0   6     2085.50     1907.59     39.30 o 
   8   0   6       15.49       11.61      8.62 o 
  10   0   6       12.93       40.99      9.57 o 
  12   0   6        9.14       47.65     11.27 o 
   1   1   6       39.12       51.79      5.42 o 
   3   1   6       15.18       24.89      6.55 o 
   5   1   6      108.77       97.81      8.11 o 
   7   1   6      104.82      114.63      6.22 o 
   9   1   6       17.15        9.41      6.34 o 
  11   1   6        5.90       11.11     10.70 o 
   0   2   6      419.44      420.88      8.63 o 
   2   2   6      110.38      115.67      6.45 o 
   4   2   6      445.11      444.57     14.29 o 
   6   2   6      229.33      199.12      6.39 o 
   8   2   6       21.71       25.26      9.08 o 
  10   2   6       34.06       31.68      7.04 o 
  12   2   6        3.69       18.13     12.92 o 
   1   3   6      762.40      766.70     21.31 o 
   3   3   6      169.87      163.16      5.62 o 
   5   3   6      778.40      728.00     16.03 o 
   7   3   6      380.88      388.99      7.56 o 
   9   3   6       18.25       16.69      7.76 o 
  11   3   6        8.54       29.91      7.32 o 
   0   4   6       21.52       27.85      7.39 o 
   2   4   6      151.90      150.30      8.81 o 
   4   4   6       27.06       14.50      5.21 o 
   6   4   6      315.64      295.41      6.85 o 
   8   4   6        6.47       14.66     12.19 o 
  10   4   6        9.40       17.41      6.90 o 
   1   5   6      258.50      240.54      8.05 o 
   3   5   6      143.76      124.04      5.72 o 
   5   5   6       13.08       11.71      6.38 o 
   7   5   6      108.06      122.44      6.98 o 
   9   5   6       76.85       77.04      8.24 o 
  11   5   6        5.21       19.10     11.01 o 
   0   6   6      367.16      349.06     15.01 o 
   2   6   6      489.30      440.09     11.92 o 
   4   6   6      243.76      272.55     10.13 o 
   6   6   6      283.24      277.56      8.60 o 
   8   6   6      196.02      207.88      7.19 o 
  10   6   6        6.06        8.10      6.98 o 
   1   7   6       10.41       10.50      4.78 o 
   3   7   6       26.38       28.32      5.19 o 
   5   7   6      162.27      157.73      8.81 o 
   7   7   6       44.82       51.52      6.02 o 
   9   7   6      210.67      190.61      7.48 o 
  11   7   6        9.96       11.45      9.16 o 
   0   8   6      261.08      278.07     17.45 o 
   2   8   6       10.94       10.08      4.95 o 
   4   8   6      335.34      326.23     11.61 o 
   6   8   6      175.97      164.18      6.32 o 
   8   8   6       76.60       86.79      9.98 o 
  10   8   6        1.53        0.00      9.41 o 
   1   9   6       72.01       70.80      5.93 o 
   3   9   6      714.42      684.19     15.12 o 
   5   9   6       20.63       22.78      9.67 o 
   7   9   6       49.77       50.99      6.17 o 
   9   9   6       20.02       12.71      6.64 o 
  11   9   6       90.17      104.28      8.55 o 
   0  10   6      213.59      202.55     18.40 o 
   2  10   6      316.65      305.61      9.80 o 
   4  10   6       43.79       46.15      5.46 o 
   6  10   6        8.76        5.15      8.49 o 
   8  10   6       93.82       79.70      6.72 o 
  10  10   6       56.85       82.60      9.30 o 
   1  11   6      552.99      527.51     10.98 o 
   3  11   6      670.93      620.39     11.25 o 
   5  11   6      145.75      148.95      6.68 o 
   7  11   6      100.37       93.79      6.56 o 
   9  11   6        1.97        0.00      6.65 o 
  11  11   6        2.51        7.45      7.63 o 
   0  12   6     2520.89     2363.38     35.70 o 
   2  12   6        1.93        1.93      5.26 o 
   4  12   6      286.35      246.21      8.14 o 
   6  12   6        2.18        9.24      5.74 o 
   8  12   6       61.81       70.07      6.70 o 
  10  12   6       41.74       72.66      7.56 o 
   1  13   6      826.82      777.03     13.96 o 
   3  13   6       81.25       88.76      5.72 o 
   5  13   6       17.16       23.66      7.15 o 
   7  13   6       93.07       79.49      6.77 o 
   9  13   6       41.36       53.23      7.19 o 
  11  13   6       14.32       11.11     12.40 o 
   0  14   6       16.91       27.10      7.58 o 
   2  14   6      397.37      362.34     11.10 o 
   4  14   6      111.03      106.50      9.45 o 
   6  14   6      130.01      133.08      6.50 o 
   8  14   6        0.28        0.00      7.56 o 
  10  14   6       26.18       27.12      8.52 o 
   1  15   6     1351.93     1247.27     24.25 o 
   3  15   6      102.21      103.12      5.88 o 
   5  15   6       21.94       43.82      5.82 o 
   7  15   6       33.01       26.43      6.97 o 
   9  15   6       39.63       52.40      8.70 o 
   0  16   6     1673.33     1528.89     43.58 o 
   2  16   6       31.60       26.77      5.53 o 
   4  16   6       48.53       61.04      6.80 o 
   6  16   6       41.98       59.07     11.38 o 
   8  16   6       43.75       24.83      6.92 o 
  10  16   6        6.14       32.36     10.67 o 
   1  17   6       58.86       54.92      7.35 o 
   3  17   6       40.85        7.55     10.79 o 
   5  17   6       38.04       31.42      5.97 o 
   7  17   6        2.28        0.00      6.42 o 
   9  17   6       14.21       34.08      7.42 o 
   0  18   6      407.63      345.13     10.01 o 
   2  18   6      137.09      150.70      6.69 o 
   4  18   6        7.80       13.28      7.72 o 
   6  18   6        4.37       23.19     12.63 o 
   8  18   6       48.34       65.81      9.80 o 
  10  18   6       56.94       75.50     11.08 o 
   1  19   6      107.56      117.27      8.76 o 
   3  19   6       28.44       32.91      8.44 o 
   5  19   6       50.30       39.95      6.15 o 
   7  19   6       38.89       56.52     10.10 o 
   9  19   6        1.17       19.09      7.53 o 
   0  20   6      208.83      211.69      9.27 o 
   2  20   6        1.36        6.41      6.49 o 
   4  20   6       74.20       92.98      8.73 o 
   6  20   6       10.61       13.39      9.12 o 
   8  20   6       47.97       67.36      8.04 o 
   1  21   6       25.43        6.26      5.85 o 
   3  21   6      138.99      146.02     10.03 o 
   5  21   6       15.10        0.00      7.57 o 
   7  21   6       18.35       41.74      8.15 o 
   9  21   6      176.14      194.58     10.58 o 
   0  22   6      485.97      469.88     17.20 o 
   2  22   6       45.67       56.66      8.49 o 
   4  22   6       66.83       76.81      6.86 o 
   8  22   6       15.18       18.90     11.08 o 
   1  23   6        2.23        0.00      7.63 o 
   3  23   6       10.12       17.97     10.42 o 
   5  23   6       14.66       28.69      6.53 o 
   7  23   6        4.45       20.76      8.22 o 
   0  24   6       26.04       12.79     10.95 o 
   2  24   6      303.38      312.68     10.30 o 
   4  24   6       89.05       99.99      7.53 o 
   6  24   6        6.19        5.04      7.11 o 
   8  24   6       22.12       21.50      8.04 o 
   1  25   6        7.92       21.75      6.20 o 
   3  25   6       50.82       55.68     13.70 o 
   5  25   6        7.09        8.57      6.95 o 
   7  25   6        8.55       24.75     13.82 o 
   0  26   6       85.92       77.98      9.45 o 
   2  26   6       24.53       32.26      6.57 o 
   4  26   6      165.25      181.44      7.64 o 
   6  26   6       33.90       46.70      8.81 o 
   1  27   6      108.63      125.33      7.48 o 
   3  27   6       25.53       30.23      7.22 o 
   5  27   6       15.08       29.13      9.51 o 
   7  27   6       96.02      114.12      8.43 o 
   0  28   6       44.09       59.97     10.71 o 
   2  28   6       68.27       72.99      7.17 o 
   4  28   6        6.90       37.82      9.51 o 
   6  28   6      115.40      151.98      8.46 o 
   1  29   6       26.43       38.47      7.08 o 
   3  29   6       61.84       97.14      8.11 o 
   5  29   6       16.41       17.41      8.71 o 
   0  30   6      154.85      155.82     11.19 o 
   2  30   6       21.86       20.29     10.81 o 
   4  30   6       39.44       32.65      7.68 o 
   1  31   6       32.92        6.66      7.50 o 
   3  31   6        7.51       26.01      8.96 o 
   5  31   6       42.87       32.70      9.47 o 
   0  32   6       34.95       27.94     10.72 o 
   2  32   6       35.57       32.34      7.55 o 
   4  32   6       10.18       14.51      7.84 o 
   1  33   6       20.74       10.06      9.74 o 
   3  33   6       40.63       44.47      7.92 o 
   0  34   6        8.81        3.36     10.90 o 
   2   1   7      151.22      149.81      6.00 o 
   4   1   7       51.09       58.34      5.71 o 
   6   1   7      306.24      320.09     14.59 o 
   8   1   7      151.32      142.52      7.48 o 
  10   1   7       16.61        0.00     12.10 o 
   1   2   7       57.69       52.79      5.34 o 
   3   2   7      467.56      444.77     11.89 o 
   5   2   7       92.76       91.98      7.57 o 
   7   2   7       72.52       77.54     12.23 o 
   9   2   7      109.60      109.53      9.20 o 
  11   2   7        1.29       11.48      8.81 o 
   2   3   7        9.98       12.21      5.32 o 
   4   3   7      194.58      178.37      7.55 o 
   6   3   7      181.93      168.65      7.00 o 
   8   3   7       12.27       13.41     10.10 o 
  10   3   7       18.82       54.69     13.40 o 
   1   4   7      156.80      145.68      5.94 o 
   3   4   7      432.33      423.91      7.29 o 
   5   4   7       51.88       69.12      6.11 o 
   7   4   7       46.54       67.40      8.05 o 
   9   4   7      167.71      166.19      9.73 o 
  11   4   7        1.99        0.00      8.88 o 
   2   5   7       26.03       33.01      6.94 o 
   4   5   7      554.67      526.73     11.08 o 
   6   5   7        9.27        8.88      6.55 o 
   8   5   7       98.46      118.94     12.94 o 
  10   5   7       69.38       85.00      8.34 o 
   1   6   7       66.73       63.33      9.40 o 
   3   6   7       31.34       33.35      9.46 o 
   5   6   7       19.86       27.96      6.01 o 
   7   6   7        5.95        1.32      6.54 o 
   9   6   7        1.14        0.00      7.48 o 
  11   6   7       13.47       18.60      8.23 o 
   2   7   7     1564.99     1528.67     32.32 o 
   4   7   7      108.14       91.63      5.96 o 
   6   7   7       35.50       32.44      6.50 o 
   8   7   7      124.88      146.99     10.33 o 
  10   7   7        1.04       13.86     12.77 o 
   1   8   7      262.80      246.12      6.42 o 
   3   8   7      973.23      875.33     14.60 o 
   5   8   7      114.40       94.44      8.46 o 
   7   8   7      110.37      123.68     12.41 o 
   9   8   7       79.52       92.24      8.04 o 
  11   8   7       13.13       40.01      8.55 o 
   2   9   7      146.62      146.03      7.58 o 
   4   9   7       11.88        9.59      5.94 o 
   6   9   7        9.42       12.22      9.38 o 
   8   9   7       82.03      101.16     10.38 o 
  10   9   7        1.90        0.00      8.02 o 
   1  10   7      170.73      151.03      9.42 o 
   3  10   7      610.85      563.83     16.53 o 
   5  10   7      234.25      218.64     10.05 o 
   7  10   7      102.44      119.11      8.36 o 
   9  10   7       43.93       63.87      9.69 o 
   2  11   7      570.00      520.21     11.36 o 
   4  11   7      164.46      139.22      8.05 o 
   6  11   7      100.65       93.29      9.06 o 
   8  11   7       72.13       71.36      7.59 o 
  10  11   7       21.95       10.48      9.18 o 
   1  12   7      213.43      204.50      7.18 o 
   3  12   7      222.56      219.29     12.76 o 
   5  12   7       17.63       22.69      9.15 o 
   7  12   7        7.23       10.36      7.87 o 
   9  12   7       38.27       56.15      9.80 o 
   2  13   7      185.84      164.20     13.92 o 
   4  13   7       53.47       48.88      6.92 o 
   6  13   7       10.83       18.92      6.60 o 
   8  13   7       21.72       33.72      7.36 o 
  10  13   7        2.68       29.03     14.82 o 
   1  14   7      279.42      243.63      7.36 o 
   3  14   7      118.36      112.78      6.37 o 
   5  14   7       31.16       18.81      6.52 o 
   7  14   7       50.85       36.67      8.51 o 
   9  14   7       37.02       57.84      8.11 o 
   2  15   7        4.78       12.09      5.68 o 
   4  15   7       19.18       17.41      7.44 o 
   6  15   7        5.98        2.39      6.63 o 
   8  15   7       31.50       34.82     11.85 o 
  10  15   7       18.61        4.61      8.47 o 
   1  16   7      211.68      208.68     11.93 o 
   3  16   7      160.08      153.99      6.66 o 
   5  16   7       65.25       79.65      7.39 o 
   7  16   7       48.28       64.35      7.58 o 
   9  16   7       42.40       64.21     13.00 o 
   2  17   7       37.32       50.60      7.81 o 
   4  17   7       37.43       50.36      7.17 o 
   6  17   7       14.80       54.51     16.31 o 
   8  17   7        3.59       22.02     16.00 o 
   1  18   7        2.38        0.00      5.81 o 
   3  18   7        8.31       23.98      8.47 o 
   5  18   7       17.47       17.72     11.45 o 
   7  18   7       27.69       30.21     10.19 o 
   9  18   7        5.96       18.55      8.79 o 
   2  19   7       27.60       24.74      8.56 o 
   4  19   7       33.26       47.81      6.53 o 
   6  19   7       77.65       83.86      8.30 o 
   8  19   7        6.68        8.62      8.01 o 
   1  20   7       65.63       74.30      6.43 o 
   3  20   7      194.45      192.22      7.40 o 
   5  20   7       41.89       71.49     11.74 o 
   7  20   7        5.12       35.08     14.15 o 
   2  21   7       58.90       53.92     11.56 o 
   4  21   7       17.10        0.00      7.45 o 
   6  21   7       25.70       51.69     13.56 o 
   8  21   7        2.03       24.11     12.69 o 
   1  22   7       67.28       78.81      7.16 o 
   3  22   7      128.51      130.92     14.16 o 
   5  22   7       25.71       27.75      9.51 o 
   7  22   7       21.54       26.27     16.17 o 
   2  23   7       31.19       29.19      9.15 o 
   4  23   7      262.79      273.89     11.15 o 
   6  23   7        3.77        0.00      7.78 o 
   1  24   7       15.13       15.66      6.57 o 
   3  24   7       42.84       45.02      8.22 o 
   5  24   7        2.73        7.62      8.89 o 
   7  24   7        7.66        0.00      8.44 o 
   2  25   7      172.18      187.77     11.65 o 
   4  25   7       49.38       62.79      8.96 o 
   6  25   7       14.99       17.90     11.31 o 
   1  26   7      182.47      176.11     14.05 o 
   3  26   7       43.54       78.92     13.87 o 
   5  26   7       32.92       32.17      8.09 o 
   2  27   7       69.77      104.82     21.47 o 
   4  27   7        1.24       11.68      7.80 o 
   6  27   7       10.92        0.00      8.55 o 
   1  28   7       61.14       87.05     14.90 o 
   3  28   7       29.21       64.83     17.57 o 
   5  28   7        0.44        0.00     12.85 o 
   2  29   7       16.64        8.14      8.96 o 
   4  29   7        4.93        0.00      9.40 o 
   1  30   7        8.14       20.56      8.13 o 
   3  30   7       14.39       18.62     14.84 o 
   2  31   7        4.76        0.00      7.78 o 
   1  32   7        2.20        5.68     12.98 o 
   0   0   8       15.98       11.14     15.70 o 
   2   0   8       80.73       97.53     16.39 o 
   4   0   8      148.03      168.39     15.05 o 
   6   0   8       85.58      119.88     26.59 o 
   8   0   8      179.77      214.99     12.31 o 
  10   0   8        8.75       15.82     20.24 o 
   1   1   8       31.93       41.14      7.95 o 
   3   1   8      144.46      136.46      6.58 o 
   5   1   8       11.42       10.36      7.38 o 
   7   1   8       15.00       38.11      9.28 o 
   9   1   8        7.62        9.09     12.75 o 
   0   2   8      152.77      162.86      9.30 o 
   2   2   8        8.46        5.40      6.57 o 
   4   2   8      273.82      272.62     10.07 o 
   6   2   8        0.35       20.65      8.13 o 
   8   2   8       39.61       25.63      8.30 o 
  10   2   8        2.87       28.00      8.66 o 
   1   3   8       75.07       93.60     10.26 o 
   3   3   8      380.25      361.93     11.10 o 
   5   3   8       76.19       76.10      6.93 o 
   7   3   8       98.32      129.54     16.01 o 
   9   3   8        7.11       37.06      8.59 o 
   0   4   8      167.19      164.38      9.13 o 
   2   4   8      119.39      142.02      8.29 o 
   4   4   8       20.34       12.84      8.67 o 
   6   4   8       10.76       26.78      6.86 o 
   8   4   8       31.52       48.58      9.60 o 
  10   4   8        4.87       40.14     11.82 o 
   1   5   8       32.75       33.44     14.14 o 
   3   5   8       90.14       91.08     10.75 o 
   5   5   8       90.01      110.08      7.12 o 
   7   5   8       22.36       31.82      9.72 o 
   9   5   8       49.64       62.73      8.86 o 
   0   6   8      152.19      157.31      9.07 o 
   2   6   8      103.34      155.42     15.57 o 
   4   6   8     1028.35      965.12     28.87 o 
   6   6   8        7.65       38.04     13.77 o 
   8   6   8       89.77      104.22      8.25 o 
  10   6   8        3.03       37.25      9.78 o 
   1   7   8       70.73       61.98      6.44 o 
   3   7   8       60.80       69.83      9.95 o 
   5   7   8       11.81       31.24      7.34 o 
   7   7   8       35.93       51.80     15.71 o 
   9   7   8      161.89      199.43      9.88 o 
   0   8   8      104.54      100.63     16.93 o 
   2   8   8      307.33      286.17     13.58 o 
   4   8   8       91.24       95.50      7.51 o 
   6   8   8       31.88       19.11      7.12 o 
   8   8   8       33.37       49.32      9.28 o 
  10   8   8       26.32       38.23      9.94 o 
   1   9   8       50.16       47.42      6.37 o 
   3   9   8      677.07      612.81      8.98 o 
   5   9   8       84.95       76.03     13.17 o 
   7   9   8       77.07       84.54      7.84 o 
   9   9   8       19.23       39.67      9.61 o 
   0  10   8        9.52       17.87     13.21 o 
   2  10   8      317.91      329.99      7.81 o 
   4  10   8       57.31       57.89      6.66 o 
   6  10   8        2.04        8.88     11.47 o 
   8  10   8        4.86       13.67     11.71 o 
   1  11   8      214.78      207.89     11.70 o 
   3  11   8      106.70      112.45      7.62 o 
   5  11   8      115.55       92.45      7.41 o 
   7  11   8       17.11       33.41     12.76 o 
   9  11   8        2.55        0.00     14.23 o 
   0  12   8      229.50      208.59     11.17 o 
   2  12   8      200.66      196.98     15.40 o 
   4  12   8        6.06        8.55     11.85 o 
   6  12   8       16.53       27.41     11.62 o 
   8  12   8       94.23      121.03     15.09 o 
   1  13   8      354.92      340.69      9.72 o 
   3  13   8       92.11       92.69     10.13 o 
   5  13   8       19.26       22.97      7.02 o 
   7  13   8       10.24       29.64      9.47 o 
   9  13   8       36.93       67.01     11.99 o 
   0  14   8        4.38        0.00      8.91 o 
   2  14   8        9.16        8.02      7.87 o 
   4  14   8       99.69       94.11      6.96 o 
   6  14   8        7.46        0.00     14.42 o 
   8  14   8        3.33        9.10     11.60 o 
   1  15   8      136.05      143.07     11.67 o 
   3  15   8       61.27       56.15      8.92 o 
   5  15   8       19.72       21.42     12.36 o 
   7  15   8       69.94       74.98      8.47 o 
   9  15   8        7.60       56.86     14.43 o 
   0  16   8       39.72       46.56     14.45 o 
   2  16   8        6.02       28.95      8.55 o 
   4  16   8        3.58       23.80      6.92 o 
   6  16   8       73.28       57.25      9.85 o 
   8  16   8       30.26       43.80     11.44 o 
   1  17   8      110.48      152.62     13.02 o 
   3  17   8       86.27      115.13     13.85 o 
   5  17   8       22.67       34.22     11.76 o 
   7  17   8        2.94       16.84     15.90 o 
   0  18   8       45.51       34.78     13.99 o 
   2  18   8      117.36      112.58      7.25 o 
   4  18   8       13.00        2.78      7.26 o 
   6  18   8       33.77       36.83      8.01 o 
   8  18   8        4.87       14.12      9.39 o 
   1  19   8       12.49        0.00      8.07 o 
   3  19   8       39.45       78.43     15.88 o 
   5  19   8       31.17        6.04     13.38 o 
   7  19   8       15.67       16.23     17.75 o 
   0  20   8       70.01      114.38     26.94 o 
   2  20   8       50.98       96.29     10.70 o 
   4  20   8      121.20      137.78     13.98 o 
   6  20   8       90.77      101.09     11.22 o 
   1  21   8      115.48      134.02      7.90 o 
   3  21   8       83.46       80.96     10.32 o 
   5  21   8       64.64       72.94      8.44 o 
   7  21   8        5.12        0.00      8.35 o 
   0  22   8       72.83       77.27     10.97 o 
   2  22   8       91.83      103.57      7.99 o 
   4  22   8        5.43       18.36     10.61 o 
   6  22   8       12.75        2.56      8.59 o 
   1  23   8        0.14        0.00     13.99 o 
   3  23   8       15.46       18.70     10.72 o 
   5  23   8       10.40       55.75     14.84 o 
   0  24   8      235.94      254.73     37.33 o 
   2  24   8       41.11       52.64     11.38 o 
   4  24   8       66.00       84.04     14.53 o 
   6  24   8       31.83       12.34     15.42 o 
   1  25   8       42.90       37.15      9.05 o 
   3  25   8      100.97       95.43     19.68 o 
   5  25   8        5.24        5.62     12.03 o 
   0  26   8        5.25       10.88     20.70 o 
   2  26   8        4.69        5.65      9.20 o 
   4  26   8        5.43       19.16      9.27 o 
   1  27   8       10.20       24.14      8.54 o 
   3  27   8        8.12       34.81      9.96 o 
   0  28   8       16.35        0.00     17.02 o 
   2  28   8        0.60       35.39     13.37 o 
   1  29   8        7.32        4.61     11.15 o 
   2   1   9      152.56      140.03      7.31 o 
   4   1   9       23.68       10.28      9.30 o 
   6   1   9       50.33       46.52      8.28 o 
   8   1   9       42.67       22.14     10.37 o 
   1   2   9      607.61      612.68     22.64 o 
   3   2   9        5.71       23.09      8.17 o 
   5   2   9       19.24       11.38      7.33 o 
   7   2   9        6.58       14.39      7.77 o 
   9   2   9        9.93       67.93     22.63 o 
   2   3   9       20.71       14.78      9.53 o 
   4   3   9       13.92        7.03      9.33 o 
   6   3   9       19.01       18.40     12.38 o 
   8   3   9       19.94       15.56     11.19 o 
   1   4   9      345.64      346.70     13.25 o 
   3   4   9       17.83        0.00      6.97 o 
   5   4   9       25.07       25.93     16.21 o 
   7   4   9       25.37       17.36      7.84 o 
   9   4   9       14.30       24.83      8.66 o 
   2   5   9      155.52      175.67      7.44 o 
   4   5   9       60.60       49.27     12.40 o 
   6   5   9       88.95       94.64      7.98 o 
   8   5   9       20.53       28.71      8.28 o 
   1   6   9      121.99      114.87      8.62 o 
   3   6   9       36.73       49.33      8.96 o 
   5   6   9        6.65       30.67     12.97 o 
   7   6   9        7.91       46.47     14.92 o 
   9   6   9        0.51        4.27      8.63 o 
   2   7   9       14.98        0.00      6.86 o 
   4   7   9       60.55       52.85      8.10 o 
   6   7   9       53.17       66.97     13.45 o 
   8   7   9        3.65        5.88     12.26 o 
   1   8   9       32.90       28.69      8.94 o 
   3   8   9       94.48       95.16     11.77 o 
   5   8   9       32.63       77.17     14.97 o 
   7   8   9       18.27       17.29     13.54 o 
   2   9   9        8.63       39.30     10.88 o 
   4   9   9        4.95        1.33      9.15 o 
   6   9   9        3.29        1.84     11.38 o 
   8   9   9       18.75       13.84      8.53 o 
   1  10   9        0.90        0.00     11.60 o 
   3  10   9       41.93       41.51      8.67 o 
   5  10   9       19.70       33.27      9.50 o 
   7  10   9       29.15       32.19     12.06 o 
   2  11   9        4.91        8.65     11.23 o 
   4  11   9       27.94       28.58     11.39 o 
   6  11   9       21.48       14.17      8.11 o 
   8  11   9       52.16       40.47     12.15 o 
   1  12   9        9.73       16.80     10.20 o 
   3  12   9       20.19       18.71     12.93 o 
   5  12   9        6.30       23.65     11.65 o 
   7  12   9       21.46        6.72      9.03 o 
   2  13   9       75.55       88.15     10.40 o 
   4  13   9        1.08       26.66     10.43 o 
   6  13   9       49.25       51.10     14.22 o 
   8  13   9        3.54        5.75      8.54 o 
   1  14   9        1.36        0.00      7.47 o 
   3  14   9       20.67       35.15      8.88 o 
   5  14   9      164.07      208.69     13.42 o 
   7  14   9       69.00       76.57      8.77 o 
   2  15   9       16.40       10.46      7.44 o 
   4  15   9       17.08       25.92     11.94 o 
   6  15   9        3.54        0.43      8.31 o 
   1  16   9       17.93       16.38      8.27 o 
   3  16   9        3.10       13.63      7.81 o 
   5  16   9       99.20      129.39     12.28 o 
   7  16   9       45.62       73.18     15.77 o 
   2  17   9        2.73       25.82      7.99 o 
   4  17   9       64.64       78.51     12.95 o 
   6  17   9        5.99       10.23      8.49 o 
   1  18   9        4.49       19.40     11.45 o 
   3  18   9       23.32       12.34     18.51 o 
   5  18   9      128.08      133.42     11.19 o 
   2  19   9       82.52       94.30     16.09 o 
   4  19   9       29.39        0.00      8.41 o 
   6  19   9        4.62       38.48     17.34 o 
   1  20   9        2.19       17.44     16.93 o 
   3  20   9        8.93       24.22     10.23 o 
   5  20   9      124.47      109.82      9.08 o 
   2  21   9       63.98       76.22      9.03 o 
   4  21   9       20.09       42.67     12.51 o 
   1  22   9        5.74        7.97     11.60 o 
   3  22   9       35.90       43.37      8.95 o 
   5  22   9       89.11      110.09     15.31 o 
   2  23   9       34.55       35.98     17.57 o 
   4  23   9      102.79      127.14     12.10 o 
   1  24   9       10.15       39.81     12.93 o 
   3  24   9        8.92       35.24     11.17 o 
   2  25   9        7.88        0.00     14.85 o 
   1  26   9       17.06       23.99      9.29 o 
   0   0  10     1513.35     1462.16     78.43 o 
   2   0  10      106.55      134.40     27.30 o 
   4   0  10        1.99       22.48     23.21 o 
   6   0  10       23.36       14.39     29.04 o 
   1   1  10       14.83       18.48     14.46 o 
   3   1  10        8.17       15.30      9.32 o 
   5   1  10        8.86       22.48      7.51 o 
   7   1  10        6.87       16.63     16.58 o 
   0   2  10       53.91       63.35     16.88 o 
   2   2  10       67.80       50.82     10.47 o 
   4   2  10        0.93       11.87      8.22 o 
   6   2  10       25.12       22.85     10.50 o 
   1   3  10       50.74       59.81     13.26 o 
   3   3  10       10.44       31.68      8.18 o 
   5   3  10       40.79       39.77     10.97 o 
   7   3  10       37.64       40.39      8.50 o 
   0   4  10      308.82      283.91     13.12 o 
   2   4  10       90.00      118.46     12.14 o 
   4   4  10        6.14       35.33     12.60 o 
   6   4  10        3.66       12.23      8.22 o 
   1   5  10       14.23       20.55      8.45 o 
   3   5  10        1.93        1.18      9.16 o 
   5   5  10       10.56       32.22      7.84 o 
   7   5  10       29.23       38.54     16.97 o 
   0   6  10       84.30       82.94     10.80 o 
   2   6  10       47.59       51.76      7.46 o 
   4   6  10       24.73       33.71      8.06 o 
   6   6  10       83.19       86.97      8.55 o 
   1   7  10       10.15        7.12      7.87 o 
   3   7  10        4.49        0.00     10.11 o 
   5   7  10        7.65        0.16     11.63 o 
   7   7  10        7.56       30.00     17.57 o 
   0   8  10      212.73      226.42     11.97 o 
   2   8  10        4.07       13.03     11.43 o 
   4   8  10        5.81        5.87      7.54 o 
   6   8  10       54.44       52.90     14.02 o 
   1   9  10       33.95       61.73     10.47 o 
   3   9  10        6.94        9.70      9.53 o 
   5   9  10       18.47       15.51     11.08 o 
   7   9  10       24.23       49.01     14.83 o 
   0  10  10       27.28       34.04     11.73 o 
   2  10  10        9.68       10.89      9.44 o 
   4  10  10       53.48       50.84     10.37 o 
   6  10  10       22.23       25.73     10.11 o 
   1  11  10       96.73       78.32      8.10 o 
   3  11  10       17.64       26.38     11.56 o 
   5  11  10       21.26       46.32      8.07 o 
   0  12  10       38.40       41.45     24.84 o 
   2  12  10        2.09       15.19     15.69 o 
   4  12  10       17.46       30.04      9.38 o 
   6  12  10      183.55      186.39      9.48 o 
   1  13  10       89.38       87.65      9.47 o 
   3  13  10       20.13       36.89     11.29 o 
   5  13  10       21.90       41.59     10.61 o 
   0  14  10       36.63       22.29     11.58 o 
   2  14  10        4.82       23.63     12.60 o 
   4  14  10       46.63       39.80      9.01 o 
   6  14  10       34.11       12.35     10.08 o 
   1  15  10        8.34       59.39     10.87 o 
   3  15  10       32.99       47.94     12.99 o 
   5  15  10       21.81        7.59      8.46 o 
   0  16  10       37.61       23.58     11.92 o 
   2  16  10       16.97       15.70     10.08 o 
   4  16  10       27.58       35.86     12.04 o 
   1  17  10        0.26        0.00     10.13 o 
   3  17  10       33.53        8.18     11.82 o 
   5  17  10       12.39       17.63     12.41 o 
   0  18  10        1.34       13.21     18.30 o 
   2  18  10       19.96       38.56     12.24 o 
   4  18  10      128.24      137.37     10.79 o 
   1  19  10        3.96        0.15      9.46 o 
   3  19  10       18.63        8.19      9.89 o 
   0  20  10       25.35       59.11     12.53 o 
   2  20  10        2.56       16.71     16.90 o 
   1  21  10        3.28        0.00     15.92 o 
   0  22  10       34.12       12.30     25.36 o 
   2   1  11       24.57       51.05     10.95 o 
   4   1  11        0.73        7.27      8.79 o 
   1   2  11       71.79       67.32     14.71 o 
   3   2  11       17.78       47.06     14.29 o 
   5   2  11        2.36        0.00     11.04 o 
   2   3  11       16.61       22.44      8.68 o 
   4   3  11       15.39       36.24      9.41 o 
   1   4  11       21.86       21.03      8.64 o 
   3   4  11        9.38        4.06     12.03 o 
   5   4  11        6.46        4.07     14.97 o 
   2   5  11       14.91       23.51      8.24 o 
   4   5  11       35.02       50.50     13.64 o 
   1   6  11       29.51       33.58      8.38 o 
   3   6  11        2.31       10.02     13.44 o 
   5   6  11        1.72       26.46     14.47 o 
   2   7  11       12.42       47.19     10.37 o 
   4   7  11        8.78       12.10      8.75 o 
   1   8  11        2.71        9.92     10.73 o 
   3   8  11        4.11        0.00      9.81 o 
   5   8  11       11.82        6.49      9.22 o 
   2   9  11       17.55       26.22     10.18 o 
   4   9  11        7.79       18.60     16.16 o 
   1  10  11        8.89       12.20      8.38 o 
   3  10  11       27.86       12.49      9.37 o 
   2  11  11       10.05        2.56     11.87 o 
   4  11  11       22.34       48.09     12.54 o 
   1  12  11       16.44       32.00     18.10 o 
   3  12  11       32.57       53.24     10.24 o 
   2  13  11       17.17       49.17     11.74 o 
   1  14  11       10.06       20.09      8.63 o 
   3  14  11        2.51        0.00      8.98 o 
   2  15  11        0.64       13.14     16.27 o 
   1  16  11       12.39       26.71     10.94 o 
   0   0  12       13.40       15.25     27.99 o 
   2   0  12       37.50       90.92     28.84 o 
   1   1  12        5.13       77.07     22.73 o 
   0   2  12        2.33        1.48     24.34 o 
   2   2  12       24.92       21.28     10.56 o 
   1   3  12       16.64       35.43     10.78 o 
   0   4  12        2.97        7.54     21.75 o 
   1   5  12        4.36       18.16     13.93 o 
   0   6  12        2.63       51.16     12.60 o 
                                                 
